# Supplementary material for: Long-Read–Based Genome Assembly Reveals Numerous Endogenous Viral Elements in the Green Algal Bacterivore Cymbomonas tetramitiformis
Source: Genome Biol Evol. 2023 Oct 26;15(11):evad194. doi: 10.1093/gbe/evad194 (PMC10675990; doi:10.1093/gbe/evad194)
Supplement: evad194_Supplementary_Data [file evad194_supplementary_data.zip]

Archive with 3 entries (3 files):
- Supplementary File 1.xlsx
- Supplementary material contents.docx
- Supp_Material_09242023_final2_compiled.pdf
