# Supplementary material for: Long-Read–Based Genome Assembly Reveals Numerous Endogenous Viral Elements in the Green Algal Bacterivore Cymbomonas tetramitiformis
Source: Genome Biol Evol. 2023 Oct 26;15(11):evad194. doi: 10.1093/gbe/evad194 (PMC10675990; doi:10.1093/gbe/evad194)
Supplement: evad194_Supplementary_Data [file evad194_supplementary_data.zip › Supplementary File 1.xlsx]

## Sheet: Sheet 1. Prasinophyte assemblie
Species	Strain	Class	Assembly	Source	Type	References
Bathycoccus prasinos	SCCAP K-0417	Mamiellophyceae	1KP-MCPK	1000 plant (1KP) transcriptomes	Transcriptome	https://doi.org/10.1038/s41586-019-1693-2
Bathycoccus prasinos	RCC 1105	Mamiellophyceae	GCA_002220235.1	NCBI Assembly	Genome	https://doi.org/10.1186/gb-2012-13-8-r74
Bathycoccus prasinos	BCC99000	Mamiellophyceae	MMETSP0933	The Marine Microbial Eukaryotic Transcriptome Sequencing Project (MMETSP)	Transcriptome	https://doi.org/10.1371/journal.pbio.1001889, https://doi.org/10.5281/zenodo.740440
Bathycoccus prasinos	CCMP1898	Mamiellophyceae	MMETSP1399	The Marine Microbial Eukaryotic Transcriptome Sequencing Project (MMETSP)	Transcriptome	https://doi.org/10.1371/journal.pbio.1001889, https://doi.org/10.5281/zenodo.740440
Bathycoccus prasinos	RCC716	Mamiellophyceae	MMETSP1460	The Marine Microbial Eukaryotic Transcriptome Sequencing Project (MMETSP)	Transcriptome	https://doi.org/10.1371/journal.pbio.1001889, https://doi.org/10.5281/zenodo.740440
Crustomastix stigmatica	CCMP3273	Mamiellophyceae	MMETSP0803	The Marine Microbial Eukaryotic Transcriptome Sequencing Project (MMETSP)	Transcriptome	https://doi.org/10.1371/journal.pbio.1001889, https://doi.org/10.5281/zenodo.740440
Cymbomonas sp. M3265	M3265	Pyramimonadophyceae	1KP-XIVI	1000 plant (1KP) transcriptomes	Transcriptome	https://doi.org/10.1038/s41586-019-1693-2
Dolichomastix tenuilepis	M1680	Mamiellophyceae	1KP-XOAL	1000 plant (1KP) transcriptomes	Transcriptome	https://doi.org/10.1038/s41586-019-1693-2
Dolichomastix tenuilepis	CCMP3274	Mamiellophyceae	MMETSP0033	The Marine Microbial Eukaryotic Transcriptome Sequencing Project (MMETSP)	Transcriptome	https://doi.org/10.1371/journal.pbio.1001889, https://doi.org/10.5281/zenodo.740440
Mantoniella antarctica	SL-175	Mamiellophyceae	MMETSP1106	The Marine Microbial Eukaryotic Transcriptome Sequencing Project (MMETSP)	Transcriptome	https://doi.org/10.1371/journal.pbio.1001889, https://doi.org/10.5281/zenodo.740440
Micromonas pusilla	CCMP1545	Mamiellophyceae	GCA_000151265.1	NCBI Assembly	Genome	https://doi.org/10.1126/science.1167222
Micromonas pusilla	RCC1614	Mamiellophyceae	MMETSP1402	The Marine Microbial Eukaryotic Transcriptome Sequencing Project (MMETSP)	Transcriptome	https://doi.org/10.1371/journal.pbio.1001889, https://doi.org/10.5281/zenodo.740440
Monomastix opisthostigma	CCAC 0206 (M2844/1)	Mamiellophyceae	1KP-BTFM	1000 plant (1KP) transcriptomes	Transcriptome	https://doi.org/10.1038/s41586-019-1693-2
Ostreococcus lucimarinus	CCE9901	Mamiellophyceae	GCA_000092065.1	NCBI Assembly	Genome	https://doi.org/10.1073/pnas.0611046104
Ostreococcus lucimarinus	clade-A-BCC118000	Mamiellophyceae	MMETSP0939	The Marine Microbial Eukaryotic Transcriptome Sequencing Project (MMETSP)	Transcriptome	https://doi.org/10.1371/journal.pbio.1001889, https://doi.org/10.5281/zenodo.740440
Pterosperma sp. CCMP1384	CCMP1384	Pyramimonadophyceae	MMETSP1438	The Marine Microbial Eukaryotic Transcriptome Sequencing Project (MMETSP)	Transcriptome	https://doi.org/10.1371/journal.pbio.1001889, https://doi.org/10.5281/zenodo.740440
Pyramimonas amylifera	CCMP720	Pyramimonadophyceae	MMETSP1081	The Marine Microbial Eukaryotic Transcriptome Sequencing Project (MMETSP)	Transcriptome	https://doi.org/10.1371/journal.pbio.1001889, https://doi.org/10.5281/zenodo.740440
Pyramimonas melkonianii	CCMP722	Pyramimonadophyceae	MMETSP1169	The Marine Microbial Eukaryotic Transcriptome Sequencing Project (MMETSP)	Transcriptome	https://doi.org/10.1371/journal.pbio.1001889, https://doi.org/10.5281/zenodo.740440
Pyramimonas parkeae	CCAC 0082 (M1663/1)	Pyramimonadophyceae	1KP-TNAW	1000 plant (1KP) transcriptomes	Transcriptome	https://doi.org/10.1038/s41586-019-1693-2
Pyramimonas parkeae	CCMP726	Pyramimonadophyceae	MMETSP0058	The Marine Microbial Eukaryotic Transcriptome Sequencing Project (MMETSP)	Transcriptome	https://doi.org/10.1371/journal.pbio.1001889, https://doi.org/10.5281/zenodo.740440
Pyramimonas parkeae	CCMP726	Pyramimonadophyceae	MMETSP0059	The Marine Microbial Eukaryotic Transcriptome Sequencing Project (MMETSP)	Transcriptome	https://doi.org/10.1371/journal.pbio.1001889, https://doi.org/10.5281/zenodo.740440
Pyramimonas sp. CCMP2087	CCMP2087	Pyramimonadophyceae	MMETSP1445	The Marine Microbial Eukaryotic Transcriptome Sequencing Project (MMETSP)	Transcriptome	https://doi.org/10.1371/journal.pbio.1001889, https://doi.org/10.5281/zenodo.740440

## Sheet: Sheet 2. Scaffolds with dsDNA v
scaffold	scaffold size	scaffold sequencing depth	scaffold depth normalized by median	viral size	viral fraction	non-viral size	prasinophyte homologs in non-viral part	GC% in non-viral part	longest group	size PLVB	size NCLDV	size PLVA	size PLV2	GC% PLVB	GC% NCLDV	GC% PLVA	GC% PLV2	MCP PLVB	MCP NCLDV	MCP PLVA	MCP PLV2
jcf7180000153625	34286	33.7679	1.08592	3294	0.0960742	30992		53.61	PLV2				3297				34.03
jcf7180000172801	49069	28.9392	0.930636	2515	0.0512544	46554	4	52.34	PLVB	2516				44.36
jcf7180000157320	32764	28.968	0.93156	8040	0.245391	24724		47.75	PLVB	8042				33.42				1
jcf7180000182757	20095	31.0752	0.999324	14486	0.720876	5609		41.97	PLVB	14494				29.36
jcf7180000146242	30051	32.5917	1.04809	4354	0.144887	25697		48.48	PLVB	4359				45.68
jcf7180000145894	72098	34.0719	1.09569	22512	0.312242	49586		53.27	PLVA			22513				36.19				1
jcf7180000162523	22484	30.6916	0.986987	3281	0.145926	19203	1	51.2	PLVB	3282				55.55
jcf7180000185810	56884	31.2043	1.00348	11770	0.206912	45114		49.12	PLVB	11781				29.51
jcf7180000186773	93350	34.7381	1.11712	42379	0.45398	50971		49.03	PLVB	27017		15371		32.33		35.5		1		1
jcf7180000153324	21445	32.1681	1.03447	19525	0.910469	1920		33.75	PLVB	19529				29.33
jcf7180000178645	36712	39.5926	1.27323	29736	0.80998	6976		49.93	PLVB	29742				30.18				1
jcf7180000142137	49583	27.0668	0.87042	9747	0.196579	39836		51.07	PLVB	9754				38.92
jcf7180000170458	40379	38.8163	1.24827	7095	0.17571	33284	1	50.44	PLVB	7100				40.01				1
jcf7180000175550	31293	31.4592	1.01167	1298	0.0414789	29995	1	48.9	PLVB	1299				50.04
jcf7180000159727	18715	29.1234	0.936557	1179	0.0629976	17536		50.9	PLVA			1180				35.85
jcf7180000169463	25312	23.5115	0.756089	24840	0.981353	472		30.3	PLVB	24842				29.76				1
jcf7180000186262	88400	30.6014	0.98409	10260	0.116063	78140	2	53	PLVB	10261				39.33
jcf7180000160017	18699	28.6742	0.922113	16312	0.872346	2387		30.08	PLVB	16319				30.57				2
jcf7180000139939	55639	32.214	1.03595	9933	0.178526	45706		47.93	PLVB	9940				30.1
jcf7180000177401	36182	25.726	0.827303	1689	0.0466807	34493		47.6	PLVB	1690				38.11
jcf7180000152212	19424	32.6347	1.04947	3296	0.169687	16128		49.01	PLVB	3297				55.84
jcf7180000150398	10066	32.5306	1.04613	4814	0.478244	5252		39.41	PLVB	4814				28.13
jcf7180000165753	25529	24.9495	0.802334	22009	0.862118	3520		50.97	PLVB	22010				31.99				1
jcf7180000180858	40504	36.0044	1.15784	8214	0.202795	32290		53.59	PLVB	8217				38.88
jcf7180000173011	72576	31.7122	1.01981	4216	0.0580908	68360		48.97	PLVB	4217				40.36
jcf7180000184459	16413	32.1239	1.03305	1004	0.061171	15409	1	53.57	PLVA			1005				34.53
jcf7180000146327	29779	25.9853	0.835643	4350	0.146076	25429	1	54.64	PLVB	4355				45.69
jcf7180000176050	72724	34.4371	1.10744	26401	0.36303	46323	1	52.36	PLVB	26404		1076		40.14		44.33		1
jcf7180000176035	16946	28.4765	0.915754	1078	0.0636138	15868		50.69	PLVB	1079				43.37
jcf7180000154134	18051	35.2075	1.13221	8497	0.470722	9554		46.76	PLVB	8497				36.66
jcf7180000139801	26697	34.2747	1.10222	3110	0.116492	23587		50.07	PLVB	3111				41.43
jcf7180000170777	32634	35.6539	1.14657	22092	0.676963	10542		53.55	PLVB	22092		1088		39.99		44.39		1
jcf7180000172573	18078	50.9282	1.63776	12751	0.705332	5327		42.65	PLVB	12754				24.89
jcf7180000140517	64963	29.0512	0.934236	3286	0.0505826	61677	3	49.12	PLVB	3287				56.04
jcf7180000181380	39712	46.5188	1.49596	2518	0.0634065	37194		52.82	PLVB	2519				44.14
jcf7180000184416	52834	37.1977	1.19621	5494	0.103986	47340	1	53.63	PLVB	5499				37.04
jcf7180000173056	69710	34.1646	1.09867	4225	0.0606082	65485		48.21	PLVB	4226				40.72
jcf7180000172134	23488	20.2931	0.652592	6189	0.263496	17299		53.99	PLVB	6194				43.14
jcf7180000147517	28183	30.8981	0.993629	25394	0.90104	2789		43.71	PLVB	25395				31.13				2
jcf7180000149693	44460	32.788	1.05441	1513	0.0340306	42947	1	51.55	PLVB	1514				37.98
jcf7180000170065	35536	31.3848	1.00928	2423	0.0681844	33113	2	48.49	PLVB	2424				38.82				1
jcf7180000186348	34688	34.0394	1.09465	3808	0.109779	30880		53.13	PLVB	3809				43.87
jcf7180000173572	175467	28.0172	0.900986	8797	0.0501348	166670	3	52.53	PLVB	8802		1861		46.28		43.42
jcf7180000158460	12624	36.4376	1.17177	3284	0.260139	9340		47.87	PLVB	3285				56.13
jcf7180000146169	30774	29.4342	0.946554	24416	0.793397	6358		40.81	PLVB	24426				29.08				1
jcf7180000153106	20226	23.6328	0.75999	8078	0.399387	12148		49.72	PLVB	8081				30.14				1
jcf7180000144586	52421	43.756	1.40712	37919	0.723355	14502		45.95	PLVB	37926				33.36				2
jcf7180000170949	29468	33.9011	1.0902	27933	0.94791	1535		44.82	PLVB	27934				31.34				1
jcf7180000150524	52331	25.6708	0.825528	42934	0.820431	9397		34.59	PLVB	42951				30.94				3
jcf7180000186552	73588	29.9724	0.963862	2524	0.0342991	71064	2	56.42	PLVB	2525				44.16
jcf7180000143010	8873	42.6806	1.37253	3415	0.384875	5458		58.15	PLVB	3415				40.91
jcf7180000155951	21785	34.5526	1.11115	12080	0.55451	9705	1	49.88	PLVB	12080		1149		39.57		43.34		1
jcf7180000165625	37347	27.5776	0.886847	2539	0.067984	34808	1	48.3	PLVB	2540				44.45
jcf7180000180872	34304	28.9664	0.931509	1072	0.03125	33232		54.16	PLVB	1073				43.43
jcf7180000150389	31131	34.7325	1.11694	4322	0.138833	26809		48.52	PLVB	4325				45.76
jcf7180000149906	14855	25.0158	0.804463	4518	0.30414	10337		53.52	PLVB	4520				25.91
jcf7180000157227	37317	32.3036	1.03883	1377	0.0369001	35940		49.59	PLVB	1378				37.45
jcf7180000147975	12056	20.9576	0.673961	11567	0.959439	489		42.74	PLVB	11567				34.24				1
jcf7180000173226	8683	22.3051	0.717293	6363	0.732811	2320		48.79	PLVB	6365				39.12				1
jcf7180000157888	10996	31.1197	1.00076	7864	0.715169	3132		42.15	PLVB	7864				26.78
jcf7180000156196	47522	30.5266	0.981683	1558	0.0327848	45964		49.45	PLV2				1559				28.93
jcf7180000175725	20710	22.6794	0.72933	1303	0.0629165	19407		55.18	PLVA			1303				38.91
jcf7180000152040	63483	33.248	1.0692	1080	0.0170124	62403	1	47.91	PLVB	1081				43.57
jcf7180000175644	34920	32.6755	1.05079	19854	0.568557	15066		55.29	PLVB	19854				38.41
jcf7180000175799	41031	39.7158	1.27719	5041	0.122858	35990		52.88	PLVB	5044				45.9
jcf7180000139579	39734	31.3653	1.00865	4473	0.112574	35261		52.73	PLVB	4474				44.68
jcf7180000140324	18607	57.9422	1.86332	5265	0.282958	13342		55.13	PLVB	5272				33.52
jcf7180000152617	57717	29.2205	0.939679	47841	0.828889	9876	1	34.6	PLVB	47854				30.28				3
jcf7180000176790	85897	32.0542	1.03081	5050	0.0587913	80847	1	52.3	PLVA	2167		5053		41.81		37.96
jcf7180000178340	30234	30.4688	0.979823	25815	0.85384	4419		45.12	PLVB	25819				38.02				1
jcf7180000151458	161711	35.2506	1.1336	7285	0.0450495	154426	1	53.26	PLVB	5688		1600		36.27		38.81
jcf7180000150904	31308	20.4793	0.65858	2520	0.0804906	28788		54.56	PLVB	2521				44.39
jcf7180000177761	51427	35.2018	1.13203	18611	0.361892	32816	4	49.06	PLVB	18614		1146		39.85		43.28		1
jcf7180000155995	16664	35.1538	1.13049	3440	0.206433	13224	1	53.3	PLVB	3440				38.37
jcf7180000150019	41344	34.9451	1.12377	8387	0.202859	32957		56.16	PLVA			8390				37.63
jcf7180000177788	36089	54.2975	1.74611	6197	0.171714	29892		53.07	PLVB	6200				34.77
jcf7180000163054	7253	35.8543	1.15301	1939	0.267338	5314		50.96	PLVB	1940				40.62
jcf7180000173903	53478	34.6318	1.1137	2532	0.0473466	50946	1	48.54	PLVB	2535				49.98
jcf7180000154416	30958	30.5563	0.982638	27958	0.903095	3000		37.03	PLVB	27961				29.14				1
jcf7180000140445	29168	31.6477	1.01774	6352	0.217773	22816		47.17	PLVA			6352				35.91
jcf7180000171610	42752	35.6427	1.14621	11564	0.27049	31188		49.15	PLVB	11567				39.02
jcf7180000147951	50013	32.0475	1.03059	14479	0.289505	35534		52.16	PLVB	14482		1088		38.83		43.66		1
jcf7180000176501	32229	24.8595	0.79944	9948	0.308666	22281		54.36	PLVB	9950				38.79				1
jcf7180000146545	49735	43.7714	1.40761	30264	0.608505	19471	2	49.11	PLVB	30269				38.68				1
jcf7180000152340	36459	35.226	1.13281	6950	0.190625	29509	1	50.66	PLVB	6951				40.41
jcf7180000178549	9418	37.3388	1.20075	8182	0.868762	1236		44.09	PLVB	8182				28.98
jcf7180000179753	39849	36.079	1.16024	7471	0.187483	32378		55.63	PLVB	7471				38.44
jcf7180000154204	56438	32.8175	1.05536	1779	0.0315213	54659		52.26	PLVA			1780				42.13
jcf7180000167977	15824	133.131	4.28126	8798	0.555991	7026		58.95	PLVB	8800				39.28				1
jcf7180000156406	18147	30.1652	0.970059	2519	0.138811	15628		56.86	PLVB	2520				44.25
jcf7180000153436	37252	25.9313	0.833904	3377	0.0906529	33875		50.47	PLVB	3378				32.59
jcf7180000161305	13850	28.1689	0.905863	4831	0.348809	9019		54.19	PLVB	4832		1218		40.31		42.69		1
jcf7180000166219	21301	30.233	0.972242	7162	0.336228	14139		53.87	PLVB	7167				30.6
jcf7180000159420	13180	18.5973	0.598058	5962	0.452352	7218		47.85	PLVA			5965				35.71				1
jcf7180000157439	11589	34.7682	1.11809	8318	0.71775	3271		52.98	PLVB	8318				38.54
jcf7180000175836	34223	35.7516	1.14971	5241	0.153143	28982		52.26	PLVB	5244				40.47
jcf7180000172169	17166	38.9872	1.25376	7148	0.416405	10018	1	48.75	PLVA			7149				37.81				1
jcf7180000161992	26748	32.7824	1.05422	2817	0.105316	23931		43.66	PLVA			2818				33.46
jcf7180000186253	40154	35.0039	1.12566	2505	0.0623848	37649	1	48.8	PLVB	2506				38.31
jcf7180000168794	18684	31.8619	1.02462	13046	0.698244	5638		42.78	PLV2				13049				33.04				3
jcf7180000146718	60417	29.7449	0.956543	1017	0.016833	59400	1	50.59	PLVA			1018				35.46
jcf7180000171071	54586	36.9569	1.18847	14874	0.272487	39712		48.52	PLVB	14878				28.44				1
jcf7180000179692	26584	20.7033	0.665782	3023	0.113715	23561		48.62	PLVA			3026				39.16				1
jcf7180000182647	85808	32.4673	1.04409	23942	0.279018	61866	1	51.18	PLVA	1851		23943		42.3		37.04				1
jcf7180000175232	52464	35.6681	1.14702	2334	0.0444876	50130		51.37	PLVB	2335				44.37
jcf7180000143773	30969	55.6403	1.7893	10375	0.335012	20594		50.34	PLVB	10380				31.27				2
jcf7180000142465	45060	32.6547	1.05012	5604	0.124368	39456	1	49.89	PLVB	5605				40.66
jcf7180000153532	57272	34.6816	1.1153	4330	0.0756041	52942	1	50.42	PLVB	4333				45.79
jcf7180000164753	19218	31.5035	1.0131	9875	0.513841	9343		49.87	PLVA	1851		9875		41.82		36.83
jcf7180000173351	43374	27.3064	0.878125	5571	0.128441	37803		52.3	PLVB	5574				50.65
jcf7180000140004	24541	36.8874	1.18623	19703	0.802861	4838		40.12	PLVB	19703				40.94
jcf7180000151330	31336	55.3513	1.78	2519	0.0803868	28817		44.47	PLVB	2520				44.13
jcf7180000184786	34241	28.1921	0.90661	1658	0.0484215	32583		52.01	PLVB	1659				48.64
jcf7180000179998	18160	22.734	0.731085	17382	0.957159	778		46.14	PLVB	17385				30.8				2
jcf7180000155648	44028	34.549	1.11104	14162	0.321659	29866		54.84	PLVB	14163		1688		38.73		43.01		1
jcf7180000142775	14528	18.9959	0.610874	3286	0.226184	11242		49.7	PLVB	3287				55.58
jcf7180000170448	67868	27.3071	0.878149	2952	0.0434962	64916	1	51.48	PLVB	2953				38.77
jcf7180000140924	20733	50.3535	1.61928	5496	0.265085	15237		49.12	PLVB	5503				30.58
jcf7180000139860	20259	26.4742	0.851365	11421	0.563749	8838	1	48.61	PLVB	11422		1076		39.93		44.24		1
jcf7180000179067	18780	30.1222	0.968678	18780	1	0			PLVB	18780		1076		40.45		44.14		1
jcf7180000177836	5022	85.7296	2.75692	3475	0.691955	1547		57.79	PLVB	3475				26.39
jcf7180000159779	18250	33.5083	1.07757	9972	0.546411	8278		43.74	PLVB	9977				33.56				1
jcf7180000139662	15415	31.5295	1.01393	2794	0.181252	12621	1	48.92	PLVB	2794				37.04
jcf7180000142414	98689	37.1338	1.19416	23875	0.241922	74814		49.64	PLVB	23880				39.36				1
jcf7180000139889	23012	48.3414	1.55458	18182	0.79011	4830		50	NCLDV		18182				31.31				1
jcf7180000150446	48753	38.9038	1.25108	43064	0.88331	5689		42.84	PLVB	43067				29.63				2
jcf7180000184947	44787	33.8927	1.08993	15844	0.353763	28943		55.65	PLVB	15847		1212		38.74		42.08		1
jcf7180000149459	17199	33.0713	1.06352	1772	0.103029	15427		52.41	PLVA			1773				34.74
jcf7180000176091	24596	20.6019	0.662521	10047	0.408481	14549		51.38	PLVB	10047				29.9
jcf7180000156966	13569	32.9564	1.05982	5426	0.399882	8143		53.94	PLVB	5427				40.32
jcf7180000140521	31741	30.1385	0.969203	4224	0.133077	27517		52.97	PLVB	4227				40.43
jcf7180000170951	82791	32.8554	1.05657	68429	0.826527	14362		45.88	PLVB	68439				30.48				2
jcf7180000175584	38077	19.3191	0.62127	2431	0.0638443	35646		48.03	PLVB	2434				50.04
jcf7180000140048	23413	26.5055	0.852372	11829	0.505232	11584		53.71	PLVB	11831				34				1
jcf7180000180564	25849	24.7998	0.797517	19630	0.75941	6219	1	47.82	PLVA			19634				35.71				1
jcf7180000144478	61693	36.1204	1.16157	50326	0.815749	11367		40.38	PLVB	50329				33.03				3
jcf7180000180106	31557	35.0221	1.12625	3246	0.102861	28311		51.3	PLV2				3247				36.37				1
jcf7180000141904	77462	35.6299	1.14579	54371	0.701905	23091		56.26	PLVB	54380				31.39				3
jcf7180000160226	21740	32.4346	1.04304	4910	0.225851	16830		52.28	PLVB	4910				30.98
jcf7180000151607	67370	35.1935	1.13176	53823	0.798916	13547		47.01	PLVB	53830		1088		35.33		44.21		3
jcf7180000183609	13902	21.4156	0.688689	2334	0.16789	11568		44.52	PLVB	2335				48.87
jcf7180000184668	60429	32.4243	1.04271	14947	0.247348	45482	2	48.88	PLVB	14952				38.25				1
jcf7180000148656	36835	29.2627	0.941038	34210	0.928736	2625		42.06	PLVB	34216				31.34				2
jcf7180000179951	19312	20.179	0.648922	5083	0.263204	14229		46.44	PLVB	5084				29.94
jcf7180000172488	23867	32.4527	1.04362	20391	0.85436	3476	1	50.4	PLVA			20391				37.21				1
jcf7180000139363	48389	34.1492	1.09818	27593	0.570233	20796		52.05	PLVB	27601				31.12				1
jcf7180000141991	74449	35.4319	1.13943	34030	0.457091	40419		47.77	PLVB	34034				31.07				2
jcf7180000175894	46585	34.58	1.11203	4548	0.097628	42037		52.8	PLVB	4549				40.38
jcf7180000181666	27824	23.552	0.757393	22657	0.814297	5167		37.6	PLVB	22665				29.68				1
jcf7180000141160	125297	34.6125	1.11308	104509	0.83409	20788		45.8	PLVB	104529				31.17				7
jcf7180000145712	61004	38.4063	1.23508	26317	0.431398	34687		51.79	PLVB	26318		1088		38.67		42.74		1
jcf7180000173111	45501	30.3522	0.976075	2551	0.0560647	42950		52.66	PLVB	2552				32.09
jcf7180000174521	30142	33.0227	1.06195	22384	0.742618	7758		45.6	PLVB	22386		1112		40.63		44.6		1
jcf7180000177022	9081	37.7012	1.21241	5693	0.626913	3388		41.09	PLVB	5694				40.8
jcf7180000144182	85721	30.0825	0.967402	21933	0.255865	63788	1	46.73	PLVB	21936				37.89				1
jcf7180000171134	101152	28.112	0.904034	3944	0.0389908	97208	2	54.56	PLVA			3946				40.02				1
jcf7180000173398	20924	34.3822	1.10567	8170	0.390461	12754		45.36	PLVB	8171		1147		38.44		44.12
jcf7180000175480	72881	41.2974	1.32805	5075	0.0696341	67806		48.91	PLVB	5078				46.34
jcf7180000146371	43281	71.7361	2.30691	27849	0.643446	15432		46.01	PLVB	27853				26.96				1
jcf7180000149659	20983	34.0208	1.09405	3264	0.155554	17719		48.78	PLVB	3264				45.01
jcf7180000172314	44373	33.4689	1.0763	38918	0.877065	5455		39.38	PLVB	38923				30.4				1
jcf7180000139712	154467	30.7107	0.987604	123968	0.802553	30499	1	42.18	PLVB	123988				30.25				7
jcf7180000149451	99564	35.7732	1.1504	3284	0.0329838	96280	2	52.04	PLVB	3285				55.71
jcf7180000140860	36014	31.3598	1.00848	2518	0.0699173	33496		55.86	PLVB	2519				44.46
jcf7180000184918	141924	39.1196	1.25802	25705	0.181118	116219	1	51.09	PLVB	25708				35.2				1
jcf7180000144827	85815	46.3844	1.49164	10765	0.125444	75050	4	55.09	PLVA	4897		5876		45.64		34.09
jcf7180000151653	17130	38.729	1.24546	4083	0.238354	13047		43.58	PLVB	4086				40.38				1
jcf7180000185103	41530	34.0576	1.09523	3283	0.0790513	38247	2	50.61	PLVB	3284				55.3
jcf7180000143669	24426	32.0713	1.03136	5141	0.210472	19285	1	51.6	PLVB	5141		1124		39.29		43.95		1
jcf7180000159261	29640	29.0438	0.933999	20956	0.707018	8684		54.18	PLVB	20957				30.83				1
jcf7180000151877	26562	32.2128	1.03591	20342	0.765831	6220		50.84	PLVA	1254		20347		42.42		37.16				1
jcf7180000186591	82203	29.1822	0.938448	1072	0.0130409	81131	1	47.89	PLVB	1073				43.24
jcf7180000172317	42775	33.6393	1.08178	39712	0.928393	3063		40.68	PLVB	39715				31.53				2
jcf7180000145237	20501	41.3232	1.32888	17731	0.864885	2770		52.96	PLVB	17734				30.56				1
jcf7180000145542	76708	29.1857	0.938561	3293	0.042929	73415	1	52.67	PLVB	3294				55.95
jcf7180000166988	10317	33.2645	1.06973	2836	0.274886	7481		49.95	PLVB	2837				40.39
jcf7180000143236	40942	26.5355	0.853336	8379	0.204655	32563	1	50.01	PLVB	8382				39.75				1
jcf7180000148293	27445	34.1972	1.09972	10549	0.384369	16896	1	48.08	PLVA			10554				35.82				1
jcf7180000186109	66921	29.4053	0.945623	24764	0.370048	42157		53.92	PLVB	24765		1135		37.98		43.08		1
jcf7180000176176	75580	32.0825	1.03172	24403	0.322876	51177	2	54.19	PLVA			24404				36.63				1
jcf7180000148321	64497	32.3475	1.04024	8276	0.128316	56221	1	53.41	PLVB	8279				38.6
jcf7180000149423	35705	37.1774	1.19556	18904	0.52945	16801		51.38	PLVB	18907				38.55
jcf7180000165613	14273	27.845	0.895448	7368	0.516219	6905		50.08	PLVB	7368				39.05				1
jcf7180000154274	56585	36.3325	1.16839	41536	0.734046	15049	1	50.85	PLVB	22533		20857		39.39		35.47		1		1
jcf7180000141175	27550	29.6005	0.951901	2386	0.0866062	25164		46.05	PLVB	2387				33.26
jcf7180000173729	47824	25.2587	0.812275	3283	0.0686475	44541	2	55.99	PLVB	3284				55.27
jcf7180000172175	64768	31.515	1.01347	23239	0.358804	41529		50.25	PLVB	23240				31.45				1
jcf7180000186994	111296	27.9046	0.897365	1071	0.00962299	110225	3	49.71	PLVB	1072				43.38
jcf7180000145644	32481	32.6755	1.05079	26800	0.825098	5681		41.45	PLVB	26810				30.48				2
jcf7180000183453	26986	48.1305	1.54779	7909	0.293078	19077		52.89	PLV2				7912				32.6				1
jcf7180000141822	30370	26.7181	0.859208	2701	0.0889365	27669	1	51.33	PLVB	2703				50.65
jcf7180000163237	12832	51.35	1.65133	10059	0.7839	2773		42.48	PLVB	10061				29.44
jcf7180000143925	54404	42.2281	1.35798	2524	0.0463936	51880		50.98	PLVB	2525				44.28
jcf7180000176789	75774	34.6754	1.1151	3287	0.043379	72487	4	50.75	PLVB	3288				55.96
jcf7180000162899	18310	33.2785	1.07018	7532	0.41136	10778		56.78	PLVB	7532		1088		38.83		44.3		1
jcf7180000146646	57206	36.8411	1.18475	18965	0.331521	38241		51.47	PLVB	18971		1839		41.82		43.67		1
jcf7180000144712	56886	28.901	0.929406	4349	0.0764511	52537	3	50.75	PLVB	4354				45.8
jcf7180000158439	50421	33.8864	1.08973	1073	0.0212808	49348	3	48.29	PLVB	1074				43.48
jcf7180000179773	22557	30.3281	0.975301	2065	0.0915459	20492		50.41	PLVB	2068				40.86
jcf7180000141624	37546	35.0105	1.12588	15019	0.400016	22527		52.2	PLVB	15027				28.05
jcf7180000157162	11166	31.9299	1.02681	8425	0.754523	2741		37.1	PLVB	8428				29.14
jcf7180000152302	47955	31.6249	1.017	3284	0.0684809	44671		52.7	PLVB	3285				55.86
jcf7180000180711	18737	40.5894	1.30528	13950	0.744516	4787		56.76	PLVB	13950				40.72
jcf7180000150951	31104	30.5795	0.983385	3557	0.114358	27547		51.77	PLVB	3558				38.81
jcf7180000170644	50102	30.7979	0.990408	2107	0.0420542	47995		51.18	PLVB	2108				46.82
jcf7180000172187	20418	39.2382	1.26183	1578	0.0772847	18840		47.55	PLVB	1581				35.93
jcf7180000186973	10671	29.9293	0.962476	1940	0.181801	8731		54.27	PLVB	1941		1130		40.96		42.74
jcf7180000139566	9714	29.6567	0.953708	4111	0.423204	5603		53.47	PLVB	4114				30.34
jcf7180000171267	35091	34.0736	1.09575	20250	0.577071	14841		55.26	PLVB	20255				30.62				1
jcf7180000161446	5914	32.9718	1.06031	1255	0.212208	4659		42.48	PLVB	1255				40.4
jcf7180000175564	63258	31.9067	1.02606	18898	0.298745	44360		46.99	PLVB	18903				29.19
jcf7180000186863	87090	35.9984	1.15765	9290	0.106671	77800		48.48	PLVA			9294				32.32				1
jcf7180000185776	67211	37.5964	1.20903	3275	0.0487271	63936	1	46.77	PLVB	3276				55.56
jcf7180000172823	56731	26.2602	0.844482	3264	0.0575347	53467		48.55	PLVB	3265				55.8
jcf7180000185099	69701	28.0166	0.900967	3283	0.0471012	66418	1	48.81	PLVB	3284				55.3
jcf7180000175581	13855	21.7765	0.700296	4549	0.328329	9306		55.85	PLVB	4550				40.37
jcf7180000180891	40897	32.6095	1.04867	4467	0.109226	36430		55	PLVB	4468				44.7
jcf7180000151365	22444	36.1883	1.16375	13386	0.596418	9058		57.25	PLVB	13386				27.25
jcf7180000141021	9749	27.5852	0.887092	2337	0.239717	7412		48.33	PLVB	2338				48.85
jcf7180000178919	12348	35.0674	1.12771	10005	0.810253	2343		64.15	PLVB	10005		1088		39.46		44.39		1
jcf7180000183033	57568	43.5152	1.39937	3282	0.0570108	54286		55.48	PLVB	3283				55.19
jcf7180000184166	178348	33.2632	1.06969	4653	0.0260894	173695	3	50.98	PLVB	4656				44.12
jcf7180000148308	32927	36.0858	1.16046	26358	0.800498	6569		45.17	PLVB	26360				38.37				1
jcf7180000184753	87153	35.5411	1.14294	12118	0.139043	75035	1	45.71	PLVB	12125				39.8				1
jcf7180000140366	39866	30.5669	0.982979	20413	0.51204	19453		48.62	PLVB	20414				38.25				1
jcf7180000166254	35355	36.8449	1.18487	2111	0.0597087	33244		53.28	PLVA			2112				37.12				1
jcf7180000143701	82615	36.4122	1.17095	45463	0.5503	37152		51.75	PLVB	45472				30.94				4
jcf7180000186189	85016	50.3287	1.61849	14281	0.16798	70735	1	49.6	PLVB	14288				39.63
jcf7180000161061	15496	30.8023	0.990548	7763	0.500968	7733		47.37	PLVB	7763				26.48
jcf7180000142311	32397	34.6608	1.11463	20409	0.629966	11988		48.75	PLVB	20410				38.31
jcf7180000185755	41097	39.5614	1.27223	25373	0.617393	15724		51.97	PLVB	25381				30.34				2
jcf7180000143325	51019	32.5827	1.0478	2247	0.0440424	48772	1	52.17	PLVB	2248				33.72
jcf7180000157273	33764	34.8035	1.11922	7456	0.220827	26308	1	47.84	PLVB	7461				30.47				1
jcf7180000140405	84197	34.8092	1.1194	5101	0.0605841	79096	1	49.3	PLVB	5104				28.94
jcf7180000167308	17890	28.5842	0.919218	3392	0.189603	14498		55.92	PLV2				3393				32.01
jcf7180000174787	18822	30.9104	0.994026	4341	0.230634	14481		55.06	PLVB	4344				45.67
jcf7180000176974	17026	31.3819	1.00919	3172	0.186303	13854		57.49	PLVB	3173				41.38
jcf7180000150725	26059	22.6732	0.729132	14868	0.570551	11191		43.58	PLVB	14870				30.52
jcf7180000159790	39475	30.2628	0.9732	3603	0.091273	35872	3	48.95	PLVB	3600		1872		40.83		42.79		1
jcf7180000141318	32078	37.4431	1.20411	17178	0.535507	14900		55.93	PLVB	17182				32.56				1
jcf7180000159747	49820	36.8706	1.18569	1048	0.0210357	48772		50.87	PLVB	1049				41.37
jcf7180000161919	77422	29.3605	0.944184	11254	0.145359	66168		44.3	PLVB	11257		1221		40.27		43.41		1
jcf7180000161518	27327	34.0736	1.09575	2280	0.083434	25047		51.8	PLVB	2280				38.95
jcf7180000179849	36754	27.1449	0.872933	3163	0.0860587	33591	1	53.73	PLVB	3164				56.32
jcf7180000159269	94417	26.7948	0.861675	3036	0.0321552	91381	1	55.44	PLVA			3039				35.97
jcf7180000186712	55267	37.6612	1.21112	1917	0.0346862	53350		51.75	PLVA			1918				35.92
jcf7180000177376	39742	34.3084	1.1033	26977	0.678803	12765		41.07	PLVB	26984				28.81				2
jcf7180000185227	68921	43.7549	1.40708	3685	0.053467	65236		47.4	PLVB	3686				38.28
jcf7180000177710	43028	27.6648	0.889652	23860	0.554523	19168	1	55.55	PLVA	1848		23861		42.32		36.2				1
jcf7180000154789	30395	33.3626	1.07288	3282	0.107978	27113	1	49.16	PLVB	3283				55.38
jcf7180000170731	129860	34.8025	1.11919	3283	0.0252811	126577	1	50.8	PLVB	3284				55.82
jcf7180000151376	32516	24.1735	0.777378	3934	0.120987	28582	1	57.05	PLVB	3935				40.23				1
jcf7180000186916	57730	33.1951	1.0675	52468	0.908852	5262		35.02	PLVB	52479				31.05				2
jcf7180000144851	30851	32.5049	1.0453	1456	0.0471946	29395		48.95	PLVB	1457				32.4
jcf7180000175453	26696	24.2223	0.778947	3976	0.148936	22720		49.62	PLVB	3979				45.01
jcf7180000183549	66939	28.253	0.908569	1584	0.0236633	65355	1	50.05	PLVB	1585				48.83
jcf7180000165196	59602	32.6693	1.05059	1959	0.032868	57643		48.66	PLVB	1960				35.77
jcf7180000158429	27722	28.4775	0.915787	1298	0.046822	26424	2	56.5	PLVB	1299				49.73
jcf7180000141155	126458	32.3174	1.03927	20411	0.161405	106047	2	50.52	PLVB	20414				41.68				1
jcf7180000184349	188467	31.8129	1.02305	15228	0.0807993	173239	4	53.06	PLVB	15233				38.93				1
jcf7180000171809	26654	29.2419	0.940368	17212	0.645757	9442		53.02	PLVB	17215				30.68				1
jcf7180000146112	16067	44.3446	1.42604	15897	0.989419	170		41.18	PLVB	15899				30.74				1
jcf7180000171957	133730	34.6073	1.11291	28007	0.209429	105723	1	51.02	PLVB	20895		8969		39.09		37.94		1
jcf7180000180934	29487	26.9961	0.868149	2982	0.101129	26505	1	57.37	PLVB	2983				56.08
jcf7180000142507	66576	32.8097	1.0551	23678	0.355654	42898		50.33	PLVA			23679				33.2				1
jcf7180000185973	52183	35.0503	1.12716	19294	0.369737	32889		45.4	PLVB	19307				34.76				1
jcf7180000185831	90014	30.3443	0.975821	2521	0.0280068	87493		51.59	PLVB	2522				44.41
jcf7180000149138	36174	36.3292	1.16828	6445	0.178167	29729		46.34	PLVB	6446				32.02				1
jcf7180000165835	7223	20.3397	0.654091	4526	0.626609	2697		52.58	PLVB	4526				39.68				1
jcf7180000172496	50910	32.3316	1.03973	3280	0.0644274	47630		51.8	PLVB	3281				55.35
jcf7180000142576	81093	35.7833	1.15073	26451	0.326181	54642	1	46.92	PLVB	26452				38.57				1
jcf7180000158626	8786	35.3631	1.13722	3043	0.346346	5743		53.68	PLVB	3044				56.57
jcf7180000145435	56346	48.9538	1.57427	11342	0.201292	45004	1	49.19	PLVB	11349				33.84				2
jcf7180000181076	7788	28.7307	0.923931	1035	0.132897	6753		45.76	PLVB	1036				38.42
jcf7180000145182	39404	32.407	1.04215	30762	0.780682	8642		41.32	PLVB	30769				29.28				2
jcf7180000186514	58438	26.3363	0.84693	3285	0.0562134	55153	2	48.49	PLVB	3286				55.72
jcf7180000174396	20316	31.4084	1.01004	2490	0.122563	17826		51.76	PLVB	2491				44
jcf7180000180755	13292	31.2906	1.00625	1812	0.136323	11480		52.69	PLVB	1813				40.15
jcf7180000151253	98816	28.0633	0.902467	20033	0.20273	78783	2	46.73	PLVB	20038				31.72				1
jcf7180000173083	14771	37.9125	1.2192	9907	0.670706	4864		55.53	PLVB	9909				31.89				1
jcf7180000146835	8273	24.4895	0.787541	991	0.119787	7282		47.54	PLVA			992				33.77
jcf7180000139841	36535	33.0568	1.06305	16698	0.457041	19837		47.64	PLVB	16702				28.88
jcf7180000161858	16050	30.9629	0.995714	1472	0.0917134	14578		47.96	PLVB	1473				30.35				2
jcf7180000173975	65202	48.8261	1.57016	6722	0.103095	58480	2	50.51	PLVA			6723				37.63				1
jcf7180000153353	7880	31.4962	1.01286	6472	0.82132	1408		26.07	PLVB	6474				31.63				1
jcf7180000163677	11619	27.1594	0.873399	3287	0.282899	8332		49.27	PLVB	3288				55.05
jcf7180000143486	33606	46.0082	1.47955	3808	0.113313	29798	1	56.15	PLVB	3809				43.9
jcf7180000186848	182039	34.6691	1.1149	2906	0.0159636	179133		49.87	PLVB	2907				40.94
jcf7180000158037	41453	29.492	0.948412	19938	0.480978	21515		47.95	PLVB	19938				40.4				1
jcf7180000148824	19443	45.0818	1.44975	4601	0.23664	14842		56.72	PLVB	4601				38.82
jcf7180000144726	39423	34.1174	1.09716	3640	0.0923319	35783		50.57	PLVB	3643				43.37
jcf7180000177059	27932	32.6031	1.04846	11014	0.394315	16918		44.7	PLVB	11017				38.68				1
jcf7180000183699	32529	29.2637	0.941071	2614	0.0803591	29915		51.51	PLVA			2615				34
jcf7180000154644	38870	29.2734	0.941384	3449	0.0887317	35421		55.88	PLVB	3452				40.7
jcf7180000155291	15037	29.15	0.937415	3281	0.218195	11756		55.96	PLVB	3282				55.64
jcf7180000167090	68717	28.4575	0.915145	5471	0.0796164	63246		47.25	PLVB	5472				39.82
jcf7180000173340	18767	28.3449	0.911522	8518	0.453882	10249		57.08	PLVB	8520				26.53
jcf7180000139721	42798	51.1608	1.64524	3279	0.0766157	39519	1	46.52	PLVB	3280				55.76
jcf7180000157682	11688	39.9937	1.28613	10931	0.935233	757		22.19	PLVB	10931				30.09
jcf7180000172315	73951	29.2128	0.939435	53844	0.728104	20107		48.77	PLVB	53859				30.79				2
jcf7180000151899	86016	26.897	0.864961	4790	0.0556873	81226	2	46.76	PLVB	3299		1495		56.08		31.84
jcf7180000155624	32979	40.3663	1.29811	8659	0.262561	24320		49.48	PLVB	8661				41.4
jcf7180000165871	51276	26.9311	0.866056	7730	0.150753	43546	4	40.28	PLVA			7733				33.87
jcf7180000141139	65491	42.561	1.36869	24526	0.374494	40965		49.71	PLVB	24526		1149		39.41		43.26		1
jcf7180000154234	23093	28.8933	0.929157	4474	0.193738	18619		51.79	PLVB	4475				44.74
jcf7180000178938	48548	33.5124	1.0777	38271	0.788313	10277		36.29	PLVB	38274				31.3				1
jcf7180000179777	41785	40.5867	1.3052	25541	0.611248	16244		48.22	PLVB	25541		1124		39.07		42.97		1
jcf7180000153508	16977	36.0886	1.16055	10383	0.611592	6594		39.78	PLVB	10385				31.32				1
jcf7180000185284	39777	33.4342	1.07519	1078	0.0271011	38699		52.57	PLVB	1079				43.37
jcf7180000145451	11610	27.4852	0.883876	2176	0.187425	9434		51.34	PLVB	2176				45.22
jcf7180000172005	13962	22.066	0.709606	9650	0.691162	4312		43.9	PLVB	9652				28.78				1
jcf7180000164914	33514	32.3616	1.04069	30341	0.905323	3173		42.61	PLVB	30344				30.49				1
jcf7180000173650	59239	27.5028	0.884441	6459	0.109033	52780		50.19	PLVB	6460		1201		38.81		42.55		1
jcf7180000148313	55105	36.8605	1.18537	50271	0.912277	4834		44.15	PLVB	50277				30.98				2
jcf7180000151881	38726	36.3869	1.17014	2555	0.0659763	36171		53.13	PLVB	2556				37.83				1
jcf7180000174097	35457	56.29	1.81019	4575	0.12903	30882		48.01	PLVB	4580				33.82				1
jcf7180000174203	24258	25.302	0.813667	8435	0.34772	15823		50.58	PLVB	8436				40				1
jcf7180000184722	117104	35.8103	1.1516	23201	0.198123	93903		53.7	PLVB	23203				40.98
jcf7180000155606	38567	30.6529	0.985746	30974	0.803122	7593		53.13	PLVB	18433		14392		32.91		36.42		1		1
jcf7180000184318	41755	30.1895	0.970841	6119	0.146545	35636		54.18	PLVB	6124				38.16
jcf7180000172725	29415	25.0161	0.804475	1973	0.0670746	27442		53.87	PLVB	1974				42.2
jcf7180000157001	30220	36.4499	1.17216	2519	0.0833554	27701		44.73	PLVB	2520				30.48				1
jcf7180000142406	78968	35.3163	1.13571	24147	0.305782	54821	1	49.64	PLVB	24148				37.66				1
jcf7180000173355	40158	27.8837	0.896691	1072	0.0266946	39086		51.58	PLVB	1073				43.15
jcf7180000185561	44819	34.4626	1.10826	38258	0.853611	6561		45.62	PLVB	38268				30.89				2
jcf7180000152820	15138	41.3496	1.32973	6304	0.416435	8834		47.34	PLVB	6309				29.2
jcf7180000170952	68010	30.8943	0.993508	65945	0.969637	2065		41.74	PLVB	65946				31.28				5
jcf7180000162050	64424	28.2851	0.9096	3283	0.0509593	61141		49.17	PLVB	3284				56.03
jcf7180000163511	8685	22.4018	0.720405	1000	0.115141	7685		53.19	PLVA			1000				35.3
jcf7180000148668	57595	41.8031	1.34431	25646	0.445282	31949	2	52.85	PLVB	25647				36.95				1
jcf7180000162439	24112	41.6332	1.33885	7140	0.296118	16972		51.6	NCLDV		7143				33.66
jcf7180000176754	60726	34.599	1.11264	2100	0.0345816	58626		48.09	PLVB	2101				46.93
jcf7180000162231	41539	38.1278	1.22612	26836	0.646043	14703		51.29	PLVB	26837				38.63				1
jcf7180000171338	10822	29.3993	0.94543	9438	0.872112	1384		48.99	PLVB	9438				40.37				1
jcf7180000181609	30325	34.0086	1.09366	3287	0.108392	27038		48.69	PLVB	3288				55.6
jcf7180000141897	41908	30.7813	0.989872	1074	0.0256276	40834		46.04	PLVB	1075				43.35
jcf7180000147281	20448	32.7414	1.05291	3711	0.181485	16737	1	53.04	PLVB	3712				39.12
jcf7180000184867	117453	32.8473	1.05631	4258	0.0362528	113195	5	51.67	PLVB	4261		1308		37.97		44.5
jcf7180000173717	28545	32.3822	1.04136	21279	0.745455	7266		44.56	PLVB	21285				28.28
jcf7180000144467	10674	41.6451	1.33924	3731	0.349541	6943		53.31	PLVB	3734				33.64				2
jcf7180000179618	16320	24.3703	0.783706	12194	0.747181	4126		57.76	PLVB	12197				31.48				1
jcf7180000141988	19480	35.3529	1.13689	3531	0.181263	15949		37.26	PLVB	3532				29.84
jcf7180000186583	41963	28.9908	0.932293	4339	0.103401	37624		49.98	PLVB	4342				45.74
jcf7180000144163	81814	30.994	0.996715	2655	0.0324517	79159	3	48.79	PLVB	2656				44.88
jcf7180000143806	21986	29.4728	0.947794	8106	0.368689	13880		50.45	PLVA			8106				32.42				1
jcf7180000178515	52004	33.2718	1.06996	4343	0.0835128	47661	1	49.94	PLVB	4348				45.68
jcf7180000161422	18473	35.4059	1.13859	8180	0.442808	10293		55.73	PLVB	8181				40.48				1
jcf7180000179292	30384	32.8941	1.05782	11792	0.388099	18592		53.14	PLVB	11792		1076		39.98		44.14		1
jcf7180000165502	26651	33.7112	1.08409	11100	0.416495	15551	1	51.28	PLVB	11100				38.09
jcf7180000162163	43496	28.1853	0.906389	1999	0.0459582	41497		49.6	PLVB	2000				47.3
jcf7180000154210	82012	35.3091	1.13548	26330	0.321051	55682		52.28	PLVB	26333		1088		40.23		44.3		1
jcf7180000154185	27541	30.1866	0.970748	973	0.0353291	26568	2	48.64	PLVA			974				33.57
jcf7180000184661	107895	37.569	1.20815	13097	0.121387	94798		49.57	PLVA			13100				38.82				2
jcf7180000140432	131307	33.5616	1.07928	6361	0.0484437	124946		50.2	PLVB	6362		1152		39.88		42.88		1
jcf7180000176089	23617	30.927	0.99456	8972	0.379896	14645		48.72	PLVB	8972				31.32				1
jcf7180000163404	22166	31.4788	1.01231	9432	0.425517	12734		51.53	PLVB	9435				39.75				1
jcf7180000186100	35848	39.7946	1.27973	28548	0.796362	7300		47.34	PLVB	28557				28.99
jcf7180000172316	27863	32.3542	1.04045	24196	0.868392	3667		44.59	PLVB	24201				31.04				1
jcf7180000184317	78427	32.8203	1.05545	11800	0.150458	66627	1	54.57	PLVB	11800				38.21
jcf7180000163070	27282	39.1237	1.25815	21944	0.80434	5338		46.95	PLVB	21946				38.53				1
jcf7180000172025	64417	33.5686	1.07951	3283	0.0509648	61134		48.35	PLVB	3284				55.3
jcf7180000139310	114585	40.072	1.28865	94097	0.821198	20488	1	39.52	PLVB	67345	26777			31.7	33.05			4
jcf7180000184878	57209	32.4768	1.0444	4827	0.0843748	52382	3	52.06	PLVB	4832				46.4
jcf7180000140021	39810	30.5421	0.982182	1638	0.0411454	38172		54	PLVB	1639				49.05
jcf7180000168374	14560	33.7538	1.08546	1560	0.107143	13000		50.75	PLVA			1561				36.9
jcf7180000165996	24138	28.0718	0.902742	23026	0.953932	1112		45.41	PLVA	1851		23026		41.92		37.08				1
jcf7180000145614	21367	31.3927	1.00954	1378	0.064492	19989		54.13	PLVA			1379				36.55
jcf7180000162984	13869	32.9676	1.06018	5264	0.379552	8605		53.16	PLVA			5265				37.57
jcf7180000174418	23674	27.6027	0.887655	10668	0.450621	13006		48.61	PLVB	10673				38.61
jcf7180000152412	18123	50.9956	1.63993	1914	0.105612	16209		48.76	PLVB	1915				36.03
jcf7180000173406	40450	33.1885	1.06728	11476	0.283708	28974	1	50.72	PLVB	11477		1088		39.8		43.93		1
jcf7180000160094	18151	17.2245	0.553909	1742	0.0959727	16409		57.97	PLVB	1743				43.26
jcf7180000185739	185311	32.6817	1.05099	25551	0.137882	159760		34.91	PLVB	25556		1858		39.18		42.68		1
jcf7180000148785	27452	53.8435	1.73152	10702	0.389844	16750	1	54.62	PLVB	10703		1124		38.14		44.31		1
jcf7180000154707	14044	40.5527	1.3041	12156	0.865565	1888		58.95	PLVB	12158				32.04				1
jcf7180000167071	17844	36.3334	1.16842	3281	0.183871	14563	1	48.9	PLVB	3282				55.15
jcf7180000170556	27956	23.1959	0.745941	3310	0.1184	24646		53.16	PLVB	3313				49.86
jcf7180000172580	20724	33.1126	1.06484	15995	0.77181	4729		46.52	PLVB	15996				30.15				1
jcf7180000175003	42608	33.7084	1.08401	33591	0.788373	9017		49.01	PLVB	33595				39.11				1
jcf7180000144288	8117	22.9326	0.737473	2009	0.247505	6108		46.61	PLVB	2010				34.93
jcf7180000185499	63929	35.4695	1.14064	29567	0.462497	34362		52.24	PLVB	29574				30.51
jcf7180000178042	33331	30.9789	0.996227	31556	0.946746	1775		26.48	PLVB	31563				29.64				1
jcf7180000179351	27448	24.0815	0.774419	1433	0.0522078	26015	1	54.05	PLVA			1434				30.61
jcf7180000172715	47519	33.243	1.06904	3820	0.0803889	43699		50.24	PLVB	3823				46.38
jcf7180000157963	21306	34.3292	1.10397	15369	0.721346	5937		43.54	PLVB	15370				32.24
jcf7180000147019	56598	33.5394	1.07857	43900	0.775646	12698		44.99	PLVB	43919				29.86				4
jcf7180000154090	36480	30.6743	0.986432	4565	0.125137	31915		47.2	PLVA			4568				37.13
jcf7180000146303	5657	36.0628	1.15972	1264	0.22344	4393		49.76	PLVB	1265				48.85
jcf7180000156281	35226	27.9886	0.900066	4811	0.136575	30415		48.72	PLVA			4811				35.09
jcf7180000184515	117760	35.424	1.13917	31801	0.270049	85959	4	51.76	PLVB	31806				42.7				1
jcf7180000169387	7087	35.0151	1.12603	3922	0.553408	3165		29.29	PLVB	3923				30.49
jcf7180000180591	39401	24.2038	0.778351	30503	0.774168	8898		41.51	PLVB	30514				30.23				3
jcf7180000180833	19641	36.9271	1.18751	12925	0.658062	6716		46.25	PLVB	12927				41.38
jcf7180000143412	43315	29.8866	0.961101	2245	0.0518296	41070		42.68	PLVB	2246				35.89
jcf7180000147406	24596	36.803	1.18352	19508	0.793137	5088		50.04	PLVB	19512				31.06				1
jcf7180000183555	49984	26.4574	0.850824	1637	0.0327505	48347	2	55.56	PLVB	1638				49.15
jcf7180000144634	59350	30.8473	0.991997	3269	0.05508	56081	1	57.09	PLVA			3272				32.76
jcf7180000153041	15774	35.2732	1.13433	12247	0.776404	3527		60.14	PLVB	12251				31.1				1
jcf7180000180248	37894	27.9023	0.897291	2519	0.0664749	35375		53.15	PLVB	2520				44.13
jcf7180000172347	17316	28.5653	0.918611	5548	0.320397	11768		54.84	PLVB	5551				34.88
jcf7180000151186	21844	39.3496	1.26542	10240	0.468779	11604		50.82	PLVB	10245				35.89
jcf7180000171666	34207	25.8135	0.830118	33724	0.98588	483		34.16	PLVB	33733				28.85
jcf7180000148109	43104	32.8479	1.05633	2339	0.0542641	40765	1	51.55	PLVB	2340				48.8
jcf7180000148600	23883	26.6505	0.857033	20127	0.842733	3756		36.37	PLVB	20131				28.01				1
jcf7180000176880	30657	33.4549	1.07585	1072	0.0349675	29585	1	44.99	PLVB	1073				43.52
jcf7180000154815	27787	32.1863	1.03506	3565	0.128297	24222		51.41	PLVB	3568				49.86
jcf7180000172294	48962	35.5141	1.14207	1707	0.0348638	47255	1	52.61	PLVB	1708				40.46
jcf7180000162418	81560	38.9444	1.25238	1331	0.0163193	80229	3	49.72	PLVB	1332				29.13
jcf7180000171695	27254	27.1005	0.871505	3207	0.117671	24047		47.35	PLVB	3210				41.06
jcf7180000142396	30872	45.4969	1.4631	10773	0.348957	20099	1	50.8	PLVA			10775				36.19
jcf7180000149091	11173	35.732	1.14908	8988	0.804439	2185		46.09	PLVB	8990				34.56				1
jcf7180000185915	52893	35.3687	1.1374	23529	0.444841	29364		54.04	PLVA			23529				36.64				1
jcf7180000170197	119868	30.0028	0.964839	9714	0.0810391	110154	1	50.08	PLVA	3298		6420		55.82		33.52
jcf7180000165387	96733	27.9086	0.897491	14034	0.14508	82699	1	50.99	PLVB	14039				38.27
jcf7180000186515	27643	25.8649	0.831771	8869	0.320841	18774		49.4	PLVB	8874				37.72
jcf7180000161593	8460	29.2122	0.939413	6224	0.735697	2236		48.7	PLVB	6226				34.73
jcf7180000150114	43405	40.0712	1.28862	4318	0.0994816	39087		49.73	PLVB	4321				45.75
jcf7180000179015	17326	29.0365	0.933763	1248	0.0720305	16078		45.67	PLVB	1249				49.08
jcf7180000145293	31970	39.9283	1.28403	4523	0.141476	27447		47.8	PLVB	4524				40.56
jcf7180000173145	15319	28.1061	0.903845	8184	0.534239	7135		48.45	PLVB	8187				41.16
jcf7180000179885	13511	28.0601	0.902364	1072	0.0793428	12439		52.54	PLVB	1073				43.34
jcf7180000185783	60983	29.6777	0.954384	2201	0.036092	58782		51.43	PLVB	2202				41.46
jcf7180000179863	42798	34.2177	1.10038	17228	0.402542	25570		52.38	PLVB	17229				40.61
jcf7180000145518	54045	37.6411	1.21047	2182	0.0403738	51863		55.58	PLVB	2183				39.76
jcf7180000143573	26578	24.9804	0.803325	8153	0.306757	18425		54.8	PLVB	8154		1063		41.19		43.93		1
jcf7180000185399	35594	28.8993	0.929352	4396	0.123504	31198		51.73	PLVB	4397		1148		39.46		44.34
jcf7180000176798	73744	31.9756	1.02828	7472	0.101323	66272		50.54	PLVB	7472				42.06
jcf7180000139732	54312	38.0355	1.22315	16118	0.296767	38194		50.97	PLVB	16118		1088		38.95		42.74		1
jcf7180000143086	122066	30.258	0.973044	28175	0.230818	93891	3	46.65	PLVB	28180				36.54				1
jcf7180000139910	91146	29.3851	0.944975	1080	0.0118491	90066	1	53.09	PLVB	1081				43.39
jcf7180000161219	30055	38.1561	1.22703	19228	0.63976	10827		61.88	PLV2	1169			18068	37.9			32.63				1
jcf7180000179706	49539	33.2668	1.0698	24967	0.503987	24572	1	50.71	PLVA	1851		24970		42.03		36.65				1
jcf7180000154043	40132	68.6506	2.20769	1552	0.0386724	38580		49	PLVA			1553				33.61
jcf7180000170747	122368	37.0628	1.19188	25881	0.211501	96487	2	55.6	PLVB	25882				39.33				1
jcf7180000185246	71366	32.2396	1.03677	17420	0.244094	53946		49.5	PLVB	17425		1246		39.01		44.46		1
jcf7180000156421	44920	35.9399	1.15577	13035	0.290183	31885		51.96	PLVB	13035				39.29				1
jcf7180000143085	27022	33.0945	1.06426	23807	0.881023	3215		39.72	PLV2				23812				32.49				3
jcf7180000142163	49755	37.1125	1.19347	3413	0.0685961	46342		50.88	PLVB	3414				42.56
jcf7180000172522	47485	39.4869	1.26983	46923	0.988165	562		40.04	PLVB	46924				30.34				1
jcf7180000183704	16359	30.5053	0.980997	3267	0.199707	13092		48.46	PLVB	3268				55.88
jcf7180000175907	41599	30.4318	0.978633	35160	0.845213	6439		54.36	PLVA	17492		21369		39.13		36.43		1		1
jcf7180000142034	35554	33.8075	1.08719	18818	0.529279	16736	1	47.87	PLVA			18820				35.8				2
jcf7180000145116	15858	36.2433	1.16552	3008	0.189683	12850		48.27	PLVB	3010				38.67
jcf7180000172379	39766	30.344	0.975809	3260	0.0819796	36506	1	51.44	PLVB	3261				55.72
jcf7180000146768	33591	38.5159	1.23861	30490	0.907684	3101		50.69	PLVB	30495				31.98				1
jcf7180000151950	23780	31.2767	1.0058	6878	0.289235	16902	1	48.43	PLVB	6878				28.66
jcf7180000184676	18528	28.3975	0.913213	2513	0.135633	16015		57.26	PLVB	2514				44.11
jcf7180000154613	38966	34.9015	1.12237	3285	0.0843043	35681	1	50.62	PLVB	3286				55.66
jcf7180000152023	48512	37.5189	1.20654	3006	0.0619641	45506		49.06	PLVB	3007		1726		41.47		42.82		1
jcf7180000161823	28437	27.723	0.891524	4952	0.174139	23485		46.55	PLVB	4955				32.73				2
jcf7180000186431	27048	28.6451	0.921177	1017	0.0375998	26031		48.19	PLVA			1017				36.09
jcf7180000164220	6998	35.3254	1.136	6112	0.873392	886		33.18	PLVB	6112				31.5				1
jcf7180000163028	22038	30.2676	0.973353	3271	0.148425	18767		51.78	PLVB	3272				55.84
jcf7180000186656	14506	69.8722	2.24697	2134	0.147112	12372		49.39	PLVB	2135				44.26
jcf7180000179414	19613	27.5068	0.88457	3807	0.194106	15806		54.18	PLVA			3810				37.64
jcf7180000158540	20196	37.2856	1.19904	2109	0.104427	18087		51.92	PLVB	2110				47.06
jcf7180000143818	49510	31.8446	1.02407	4923	0.0994345	44587		50.97	PLVA			4927				35.62
jcf7180000144314	28028	23.8906	0.76828	5730	0.204438	22298		54.99	PLVA			5733				33.51
jcf7180000149538	12494	31.4056	1.00995	6912	0.553226	5582		45.32	PLVB	6913				39.98				1
jcf7180000149431	18590	38.9077	1.2512	5450	0.293168	13140		50.2	PLVB	5453				30.06
jcf7180000171639	21252	27.9368	0.898399	1848	0.0869565	19404		54.83	PLVB	1849				34.94
jcf7180000149637	21313	30.1639	0.97002	10161	0.476751	11152		52.44	PLVB	10162				31.7				1
jcf7180000141816	17869	30.5846	0.983547	2373	0.1328	15496		51.56	PLVB	2374				28.94
jcf7180000145673	75512	35.2198	1.13261	8907	0.117955	66605		48.89	PLVB	8910				38.71				1
jcf7180000153178	28955	33.1575	1.06629	2493	0.0860991	26462		45.87	PLVB	2494				39.9
jcf7180000177650	27934	35.9636	1.15653	20074	0.718622	7860		48.75	PLVA			20074				36.74				1
jcf7180000141529	44507	39.506	1.27044	4863	0.109264	39644		47.21	PLVB	4868				44.21
jcf7180000151831	16588	34.157	1.09843	4237	0.255426	12351	1	48.09	PLVB	4238				41.53
jcf7180000146800	137808	31.8415	1.02397	26786	0.194372	111022	3	47.38	PLVB	26787				38.84				1
jcf7180000158989	8947	33.1092	1.06473	2513	0.280876	6434		57.6	PLVB	2514				43.99
jcf7180000140251	92224	41.5621	1.33657	8175	0.0886429	84049		53.11	PLVA	1113		8178		42.77		37.09
jcf7180000144947	42997	32.924	1.05878	6769	0.15743	36228	1	51.16	PLVB	6770				40.66				1
jcf7180000144484	147448	35.5763	1.14407	22962	0.155729	124486	2	46.26	PLVB	22963				31.54				1
jcf7180000140611	26344	41.4329	1.33241	8588	0.325995	17756		52.03	PLVB	8589				38.37
jcf7180000173976	24366	38.1229	1.22597	1601	0.0657063	22765		45.6	PLVA			1602				36.7
jcf7180000156213	39398	31.2114	1.0037	3388	0.0859942	36010		46.81	PLVB	3391				35.77				1
jcf7180000174792	24979	35.3301	1.13616	11921	0.477241	13058		51.91	PLVB	11926				29.99
jcf7180000145342	36014	33.0289	1.06215	35973	0.998862	41		46.34	PLVB	35973				31.36				2
jcf7180000165074	20198	34.0568	1.09521	18359	0.908951	1839		37.52	PLVB	18362				32.31
jcf7180000159866	49116	25.7427	0.82784	41904	0.853164	7212		35.72	PLVB	41918				30.88				2
jcf7180000152659	23159	31.3702	1.00881	1924	0.0830779	21235	1	53.98	PLVB	1925				48.47
jcf7180000161267	8590	26.5726	0.85453	2444	0.284517	6146		43.18	PLVB	2444				32.73				1
jcf7180000140451	51325	28.461	0.915258	7130	0.138919	44195	1	48.27	PLVB	6859		1929		39.58		40.02
jcf7180000153696	16613	34.9859	1.12508	1167	0.0702462	15446		44.35	PLVA			1168				37.76
jcf7180000140044	57144	27.6412	0.888893	6270	0.109723	50874		49.33	PLVB	6271				55.89
jcf7180000181427	26681	23.1215	0.743548	3977	0.149057	22704		56.4	PLVB	3980				44.82
jcf7180000168239	57488	33.5494	1.07889	1070	0.0186126	56418		49.34	PLVB	1071				43.23
jcf7180000186870	75908	31.6246	1.01699	1484	0.01955	74424	1	46.44	PLVB	1485				38.59
jcf7180000172269	85200	30.2738	0.973552	1660	0.0194836	83540		49.08	PLVB	1661				48.28
jcf7180000149715	58141	34.1071	1.09683	21933	0.377238	36208		51.97	PLVB	21938				29.03				2
jcf7180000153891	34710	32.8224	1.05551	1348	0.0388361	33362		54.24	PLV2				1349				30.84				2
jcf7180000176982	40930	39.7135	1.27712	9951	0.243122	30979		49.64	PLVB	9956		1088		41.9		42.46		1
jcf7180000150941	37748	23.4867	0.755291	9267	0.245496	28481		52.63	PLVB	9274				37.42
jcf7180000179367	36287	26.7134	0.859056	4489	0.123708	31798		47.17	PLVB	4490				40.6
jcf7180000157230	22832	45.2381	1.45478	3152	0.138052	19680		51.7	PLVB	3153				33.59
jcf7180000143503	28671	27.3804	0.880506	2869	0.100066	25802		47.77	PLVB	2870				26.69
jcf7180000142783	23462	28.6022	0.919798	22823	0.972764	639		24.88	PLVB	22824				30.81				1
jcf7180000158807	39377	36.6719	1.17931	14559	0.369734	24818		49.02	PLVB	14559				41.08
jcf7180000140981	25693	26.2785	0.845071	2336	0.0909197	23357	2	50.52	PLVB	2337				48.82
jcf7180000184514	96610	35.0247	1.12633	12744	0.131912	83866		52.97	PLVB	6575		6181		32.59		37.94		1
jcf7180000170119	30942	23.7363	0.763319	15731	0.508403	15211		54.15	PLVB	15734				30.3				1
jcf7180000143929	41048	34	1.09338	14510	0.353489	26538	2	53.02	PLVB	14511		1088		40.38		44.39		1
jcf7180000158826	46937	54.6053	1.75601	3281	0.0699022	43656		49.58	PLVB	3282				55.45
jcf7180000153626	40489	31.6406	1.01751	39329	0.97135	1160		32.93	PLVB	39329				31.99				2
jcf7180000153604	10224	27.8585	0.89588	4028	0.393975	6196		45.51	PLVB	4029				39.59
jcf7180000167317	17108	31.2037	1.00346	1761	0.102934	15347	2	50.28	PLVB	1762				41.37
jcf7180000185772	31895	32.1965	1.03538	9238	0.289638	22657		55.68	PLVB	9239				37.84
jcf7180000142649	22444	49.5455	1.5933	6254	0.278649	16190		53.82	PLVB	6255				40.7
jcf7180000140846	55775	30.5104	0.981161	1072	0.0192201	54703	1	50.64	PLVB	1073				43.43
jcf7180000146216	37729	35.4103	1.13873	12035	0.318985	25694		44.34	PLVA	1729		10312		29.27		35.81				1
jcf7180000170710	4932	44.2758	1.42383	3228	0.654501	1704		49.12	PLVB	3229				28.77
jcf7180000171771	48323	30.7283	0.988169	19174	0.396788	29149		51.86	PLVB	19181				29.46
jcf7180000146633	97360	32.4311	1.04293	2878	0.0295604	94482		48.04	PLVB	2883				40.86
jcf7180000160324	16101	35.99	1.15738	5767	0.358177	10334		49.82	PLVA	1433		4336		30.01		32.84
jcf7180000151475	24982	30.0867	0.967536	3286	0.131535	21696		52.73	PLVB	3287				55.22
jcf7180000156325	10080	27.1763	0.873943	6307	0.625694	3773		41.11	PLVA			6309				33.33
jcf7180000163209	57665	34.1666	1.09874	7950	0.137865	49715		50.19	PLVB	7955				28.27
jcf7180000148417	87141	35.3358	1.13634	4163	0.0477731	82978		57.21	PLVB	4164				37.51
jcf7180000165501	26916	28.8548	0.92792	12834	0.476817	14082		53.63	PLVB	12839		1487		40.45		43.11		1
jcf7180000176938	49038	25.8486	0.831248	46088	0.939843	2950		27.83	PLVB	46096				30.71				3
jcf7180000146405	6042	31.0968	1.00002	2466	0.408143	3576		56.12	PLVB	2466				44.48
jcf7180000180563	21373	33.121	1.06512	3887	0.181865	17486		42.92	PLVA			3888				32.66
jcf7180000149882	16342	35.658	1.1467	7423	0.454228	8919		53.37	PLVA			7428				37.32
jcf7180000143189	68954	32.8965	1.05789	22032	0.319517	46922	1	50.51	PLVB	22037				30.28				1
jcf7180000164298	19931	27.8431	0.895386	17175	0.861723	2756		49.89	PLVB	17175		1088		39.8		42.83		1
jcf7180000148032	31624	33.5481	1.07885	10158	0.321212	21466		49.8	PLVB	10160				37.5
jcf7180000174525	36732	34.5411	1.11078	3783	0.102989	32949		51.19	PLVB	3786				39.51
jcf7180000187016	82299	34.5211	1.11014	3254	0.0395388	79045	2	46.31	PLVB	3257				34.17
jcf7180000171964	48183	31.4654	1.01187	4735	0.0982712	43448		51.54	PLVB	4740				37.97				1
jcf7180000139533	98195	35.3835	1.13787	8148	0.0829777	90047		48.65	PLVB	8151				55.86
jcf7180000172100	42178	45.8137	1.47329	29926	0.709517	12252		44.06	PLVB	29932				30.09				1
jcf7180000155984	16340	32.098	1.03222	2179	0.133354	14161		57.15	PLVB	2180		1852		42.16		43.47
jcf7180000150304	52508	29.1063	0.936008	3699	0.0704464	48809	1	51.42	PLVB	3702				44.33
jcf7180000146829	29238	32.0514	1.03072	3730	0.127574	25508		47.02	PLVB	3733		1213		41.01		44.52		2
jcf7180000141177	80822	31.0507	0.998538	26241	0.324676	54581	1	53.46	PLVB	26243				39.67				1
jcf7180000186980	92979	38.7807	1.24712	50234	0.540273	42745		47.97	PLVB	50254				31.44				3
jcf7180000175602	12829	42.4517	1.36517	3728	0.290592	9101		51.26	PLVB	3731				35.38
jcf7180000176010	21918	27.1237	0.872251	3552	0.162059	18366		54.4	PLVB	3552				38.96
jcf7180000139543	154047	29.9732	0.963887	2087	0.0135478	151960	1	49.01	PLVB	2088				47.08
jcf7180000149959	16298	31.2066	1.00355	4375	0.268438	11923		48.87	PLVB	4378				46.03
jcf7180000181401	35596	28.8462	0.927645	8874	0.249298	26722	2	51.26	PLVB	8874		1088		39.68		44.21		1
jcf7180000177081	41866	36.314	1.1678	22396	0.534945	19470	1	50.64	PLVB	22397				40.38				1
jcf7180000167708	20286	36.7208	1.18088	17925	0.883614	2361		42.52	PLVA			17925				36.75				1
jcf7180000162251	9659	39.5771	1.27273	2513	0.260172	7146		52.13	PLVB	2514				44.07
jcf7180000150155	32925	31.8763	1.02509	3282	0.0996811	29643		48.14	PLVB	3283				56.17
jcf7180000143349	22398	33.1606	1.06639	6536	0.291812	15862		44.11	PLVB	6536		1149		39.55		43.08		1
jcf7180000163024	22885	29.5653	0.950771	1370	0.0598645	21515		47.92	PLVB	1371				37.42
jcf7180000158881	100163	25.9403	0.834195	1807	0.0180406	98356	1	56.86	PLVA			1808				36.89
jcf7180000153498	25438	40.6808	1.30822	1788	0.0702885	23650		45.11	PLVB	1789				36.5
jcf7180000140052	77602	31.1897	1.00301	4348	0.0560295	73254	1	51.25	PLVB	4353				45.74
jcf7180000176765	25497	21.503	0.691499	2204	0.0864415	23293		52.67	PLVB	2207				49.93
jcf7180000169357	4306	32.8458	1.05626	3579	0.831166	727		38.79	PLVB	3579				41.91
jcf7180000145578	34535	29.786	0.957866	7155	0.207181	27380	1	50.84	PLVB	7162				39.72				1
jcf7180000143227	99713	31.6747	1.0186	3184	0.0319316	96529		53.13	PLVB	3185				30.17
jcf7180000145869	39777	36.4848	1.17329	23015	0.578601	16762		50.9	PLVB	23022		1152		35.1		43.14		2
jcf7180000147071	35026	31.7399	1.0207	3557	0.101553	31469		48.06	PLV2				3560				32.22				1
jcf7180000186748	142314	32.0712	1.03135	21611	0.151854	120703	1	51.56	PLVB	21618				31.89				1
jcf7180000166068	13043	33.6286	1.08144	9098	0.697539	3945		53.94	PLVB	9099				31.52
jcf7180000180031	27179	25.1669	0.809323	3041	0.111888	24138	1	50.59	PLVB	3044				49.97
jcf7180000173328	49267	32.238	1.03672	8860	0.179836	40407	1	50.49	PLVB	8861				31.57				1
jcf7180000162840	29269	19.6481	0.631849	14552	0.497181	14717		52.18	PLVB	14556				40.38
jcf7180000140971	26813	29.3018	0.942296	17735	0.661433	9078		40.88	PLVB	17740				29.16				1
jcf7180000142959	86610	31.9156	1.02635	7862	0.0907747	78748		52.27	PLVB	7867				37.74
jcf7180000155764	24369	35.9221	1.15519	21708	0.890804	2661		58.66	PLVA	7089		15745		38.81		36.96		1		1
jcf7180000160191	32854	30.3121	0.974785	1081	0.0329031	31773	1	49.43	PLVB	1082				43.35
jcf7180000145047	32308	32.0506	1.03069	6632	0.205274	25676	1	51.8	PLVB	6633				40.92
jcf7180000149307	18474	78.8282	2.53498	4340	0.234925	14134		53.1	PLVB	4345				45.8
jcf7180000178341	26646	31.678	1.01871	19379	0.727276	7267		50.25	PLVB	19379		1076		40.16		44.24		1
jcf7180000139909	33889	32.813	1.05521	22509	0.664198	11380		50.24	PLVB	22514				31.29				2
jcf7180000141755	51634	30.825	0.991279	3465	0.0671069	48169		52.47	PLVB	3466				38.98
jcf7180000163191	20185	32.746	1.05305	6291	0.311667	13894		48.79	PLVB	6292				40.62
jcf7180000158894	16261	25.0111	0.804315	1794	0.110325	14467		50.72	PLVA			1795				32.87
jcf7180000176923	36744	35.6612	1.1468	19561	0.532359	17183		43.79	PLVB	19567		1750		38.29		42.91		1
jcf7180000155848	20169	28.7092	0.923237	1639	0.0812633	18530	1	56.67	PLVB	1640				48.35
jcf7180000173675	93651	33.2267	1.06851	23010	0.245699	70641		52.84	PLVB	23013		1243		37.75		44.17		1
jcf7180000143700	53286	35.5023	1.14169	8862	0.16631	44424		48.73	PLVB	8869				45.39				1
jcf7180000186499	163162	34.3227	1.10376	10633	0.0651684	152529	3	52.97	PLVA			10638				35.94				1
jcf7180000141707	20073	27.4919	0.884092	15992	0.796692	4081		47.59	PLVB	15997				31.62				1
jcf7180000152148	19683	32.9801	1.06058	1840	0.0934817	17843		50.77	PLVA			1843				43.14
jcf7180000145825	47260	40.4402	1.30049	21861	0.462569	25399		42.32	PLVB	21862				30.59				1
jcf7180000186722	42127	30.7696	0.989496	8368	0.198637	33759		52.43	PLVB	8371				27.58
jcf7180000140605	5833	33.4061	1.07428	1644	0.281845	4189		33.06	PLVB	1645				49.3
jcf7180000172232	17672	29.9395	0.962801	13687	0.774502	3985		35.63	PLVB	13689		1088		39.24		44.67		1
jcf7180000162387	13638	30.2145	0.971648	2518	0.184631	11120		52.49	PLVB	2519				44.3
jcf7180000177069	14787	29.3488	0.943805	2371	0.160344	12416		56.81	PLVB	2373				37.8
jcf7180000159992	34755	38.4493	1.23646	4539	0.1306	30216		51.66	PLVB	4540				40.33
jcf7180000172789	12656	27.4384	0.882371	8730	0.689791	3926		39.96	PLVB	8730				41.2				1
jcf7180000170555	37925	28.8676	0.928331	1298	0.0342254	36627		51.2	PLVB	1299				50.19
jcf7180000185455	84156	35.4916	1.14135	3283	0.0390109	80873		50.03	PLVB	3284				55.79
jcf7180000180282	44063	29.1615	0.937784	20109	0.456369	23954		52.02	PLVA			20109				37.12				1
jcf7180000151997	26970	30.7908	0.990179	7161	0.265517	19809	1	55.02	PLVB	7162				39.78
jcf7180000142459	44769	29.8452	0.95977	26129	0.58364	18640		46.22	PLVB	26130		1637		33.18		43.13		1
jcf7180000167387	66427	38.1645	1.2273	3259	0.0490614	63168		50.05	PLVB	3260				55.89
jcf7180000163261	8101	27.479	0.883676	3963	0.489199	4138		45.12	PLVB	3966				44.78
jcf7180000178455	35588	36.2869	1.16692	26515	0.745055	9073		49.21	PLVB	26521				31.86				1
jcf7180000150640	39406	51.1316	1.6443	3266	0.0828808	36140		52.2	PLVB	3267				55.68
jcf7180000168258	8400	25.5307	0.821024	2768	0.329524	5632		42.26	PLVB	2769				28.31
jcf7180000141307	43700	34.5403	1.11076	16767	0.383684	26933		47.19	PLVA	1843		16771		42.65		35.57
jcf7180000186798	42959	33.1805	1.06703	5490	0.127796	37469		48.77	PLVB	5491				35.66
jcf7180000144292	59107	31.3495	1.00815	3289	0.0556448	55818		48.97	PLVB	3290				55.84
jcf7180000146651	53574	30.5487	0.982395	2534	0.0472991	51040	1	45.97	PLVA			2535				35.58
jcf7180000172452	26082	48.6751	1.56531	3373	0.129323	22709		51.98	PLVA			3376				37.23				2
jcf7180000150173	27680	30.051	0.966387	11686	0.422182	15994		39.6	PLVB	11689				30.34
jcf7180000172712	55748	32.9997	1.06121	20257	0.363367	35491		51.73	PLVB	20257				39.42				1
jcf7180000184144	74946	32.1667	1.03442	9430	0.125824	65516		50.33	PLVB	9437				38.65				2
jcf7180000177889	21752	32.2516	1.03716	9985	0.459038	11767		51.32	PLVB	9986				38.2				1
jcf7180000140822	64217	33.9992	1.09335	45235	0.704408	18982	1	45.68	PLVB	28305		18783		38.54		35.76		1		1
jcf7180000151657	7875	35.0451	1.12699	6057	0.769143	1818		58.8	PLVB	6057				30.48				1
jcf7180000164556	23740	30.5241	0.981602	1175	0.0494945	22565		52.29	PLVB	1175				30.81
jcf7180000148889	28511	33.2535	1.06938	16746	0.587352	11765		54.04	PLVB	16756				35.5				2
jcf7180000175546	33843	33.0174	1.06178	2365	0.0698815	31478		44.64	PLVB	2366				30.47
jcf7180000163324	20326	30.1621	0.96996	6575	0.323477	13751		52.61	PLVB	6578				56.02
jcf7180000141980	62584	43.1335	1.3871	3276	0.0523456	59308	2	50.38	PLVB	3277				55.32
jcf7180000140066	48006	62.6485	2.01467	34263	0.713723	13743		49.31	PLVB	34270				37.22				1
jcf7180000186603	48154	31.6514	1.01786	4514	0.0937409	43640	1	53.46	PLVB	4515				39.09
jcf7180000173597	44912	41.5161	1.33509	7904	0.175989	37008	1	50.03	PLVB	7905				38
jcf7180000142467	112077	40.2943	1.29579	34296	0.306004	77781		53.01	PLVB	34301		1088		39.17		44.3		2
jcf7180000165694	7052	22.3517	0.718791	5611	0.795661	1441		41.5	PLVA			5611				36.86
jcf7180000162802	10802	31.5272	1.01386	1237	0.114516	9565		51.65	PLV2				1238				40.63				1
jcf7180000156786	18862	28.144	0.905062	16384	0.868625	2478		55.53	PLVB	16386				31.76
jcf7180000143212	58805	28.2411	0.908184	3723	0.0633109	55082	2	52.27	PLVB	3724				40.47				1
jcf7180000181684	10911	22.7108	0.730341	3330	0.305197	7581		45.53	PLVB	3332				44.66
jcf7180000153559	50770	25.5751	0.82245	1070	0.0210754	49700	2	49.29	PLVB	1071				43.32
jcf7180000186736	93226	30.4434	0.979009	3275	0.0351297	89951	2	50.1	PLVB	3276				55.43
jcf7180000147185	28524	52.3905	1.68479	8403	0.294594	20121		49.15	PLVB	8408				31.85				1
jcf7180000153533	20290	33.9294	1.09111	1475	0.0726959	18815		52.02	PLV2				1476				32.66				1
jcf7180000151457	11537	29.0362	0.933755	2101	0.18211	9436		49.51	PLVB	2102				46.91
jcf7180000179235	9836	23.4418	0.753849	3110	0.316185	6726		47.74	PLVB	3110				56.17
jcf7180000157907	10700	29.1346	0.936918	1625	0.151869	9075		46.2	PLVB	1626				34.38				1
jcf7180000180456	27546	31.0078	0.997157	6641	0.241088	20905		51.59	PLVB	6643				29.41
jcf7180000144684	43939	27.7997	0.893991	4017	0.0914222	39922	1	46.35	PLVB	4018				40.49
jcf7180000143720	55063	27.6348	0.888688	1015	0.0184334	54048		55.23	PLVA			1016				41.83				1
jcf7180000139774	81200	32.441	1.04325	75257	0.92681	5943		44.57	PLVB	75264				31.44				5
jcf7180000143045	58386	31.2851	1.00607	1041	0.0178296	57345	1	49.7	PLVA			1042				44.15
jcf7180000164514	18274	40.7025	1.30892	1996	0.109226	16278		47.83	PLVB	1997				47.27
jcf7180000141280	47308	65.1665	2.09564	9445	0.199649	37863	1	46.2	PLVB	9450				39.71				1
jcf7180000148480	15578	34.9617	1.12431	3869	0.248363	11709		51.67	PLVB	3870				36.85
jcf7180000147013	44952	31.3461	1.00804	1718	0.0382185	43234		52.22	PLVB	1719				31.41
jcf7180000152557	25984	29.0359	0.933743	4574	0.176031	21410	1	49.72	PLVB	4575				29.27
jcf7180000186544	26410	31.9787	1.02838	14735	0.557933	11675	1	49.22	PLVA			14738				36.42				1
jcf7180000186967	16889	25.5152	0.820526	12956	0.767127	3933		37.68	PLVB	12959				27.57				1
jcf7180000139393	34172	26.2837	0.845239	18058	0.528444	16114		46.95	PLVB	18061		1121		40.22		44.6		1
jcf7180000143804	24922	38.7918	1.24748	5805	0.232927	19117		55.7	PLVB	5806		1866		39.8		43.41		1
jcf7180000175744	26394	29.982	0.964169	24028	0.910358	2366		33.14	PLVB	24029				32.56				1
jcf7180000141906	15522	27.8913	0.896934	1686	0.10862	13836		48.61	PLVB	1687				31.59
jcf7180000171434	154504	31.4718	1.01208	5792	0.0374877	148712	2	49.61	PLVB	5795				50.65
jcf7180000174101	33093	29.9792	0.964079	13926	0.420814	19167		54.88	PLVB	13926				38.08				1
jcf7180000142894	37852	38.1881	1.22806	25701	0.678987	12151	1	53.16	PLVB	25702		1850		39.97		43.08		1
jcf7180000184330	44160	30.7098	0.987575	12660	0.286685	31500		53.71	PLVA			12663				36.77				1
jcf7180000175091	4758	37.2858	1.19905	3184	0.669189	1574		51.21	PLVA			3185				32.97
jcf7180000184347	91143	30.7898	0.990146	2974	0.03263	88169	1	51.72	PLVB	2977				35.71
jcf7180000153677	28310	37.9937	1.22181	3282	0.115931	25028		49.78	PLVB	3283				55.71
jcf7180000152733	17967	33.1803	1.06702	2518	0.140146	15449		46.96	PLVB	2519				44.1
jcf7180000148873	91362	38.7379	1.24574	24746	0.270857	66616		50.02	PLVB	24757				30.18				2
jcf7180000174543	30916	37.0762	1.19231	2514	0.0813171	28402		54.93	PLVB	2515				44.21
jcf7180000141743	94107	29.7414	0.956431	4673	0.0496562	89434	1	48.76	PLVA			4678				37.94
jcf7180000172734	15145	23.687	0.761734	2832	0.186992	12313		57.02	PLVB	2833				44.83
jcf7180000160715	12750	32.3216	1.03941	10791	0.846353	1959		42.52	PLVB	10794				29.39				1
jcf7180000140064	16285	37.6617	1.21113	14864	0.912742	1421		41.52	PLVB	14867				33.65				1
jcf7180000153896	57381	36.941	1.18796	28625	0.498859	28756		47.16	PLVB	28628		2907		40.39		43.52		1
jcf7180000150489	42825	35.4227	1.13913	5600	0.130765	37225		52.77	PLVA			5603				29.34
jcf7180000177499	65472	27.8748	0.896406	4486	0.0685178	60986		54.15	PLVA			4487				31.29
jcf7180000145980	15871	33.0226	1.06195	3286	0.207044	12585		52.88	PLVB	3287				56.56
jcf7180000140284	41818	31.1551	1.00189	30301	0.724592	11517		44.32	PLVB	30309				31.22				3
jcf7180000145485	38353	33.4102	1.07441	36273	0.945767	2080		29.52	PLVB	36276				31.01				3
jcf7180000175748	21957	29.4288	0.946379	5899	0.268661	16058		48.75	PLVB	5900		1557		38.81		43.74		1
jcf7180000170248	40475	33.8702	1.08921	2752	0.0679926	37723	1	48.65	PLVB	2755				50.24
jcf7180000147969	59617	52.4436	1.6865	2518	0.0422363	57099	1	52.61	PLVB	2519				44.38
jcf7180000143960	26908	18.4492	0.593294	2180	0.0810168	24728	1	52.28	PLVB	2181				44.52
jcf7180000140182	23177	21.5197	0.692036	16039	0.692022	7138		54.54	PLVB	16043				29.78				1
jcf7180000177192	49116	52.2459	1.68014	18697	0.38067	30419		47.92	PLVA			18698				35.79				1
jcf7180000171183	10998	38.2543	1.23019	6955	0.632388	4043		52.98	PLVB	6955				39.86				1
jcf7180000153395	37914	33.1993	1.06763	13260	0.349739	24654	2	52.62	PLVB	13261				37.55
jcf7180000153699	2303	20.2922	0.652563	1778	0.772036	525		46.86	PLVB	1778				37.35
jcf7180000162680	14655	34.248	1.10136	9594	0.654657	5061		41.53	PLVB	9599				30.43				1
jcf7180000181515	29859	28.6069	0.919948	19851	0.664825	10008		55.08	PLVA			19852				36.04				1
jcf7180000179480	27967	30.9854	0.996437	1070	0.0382594	26897		51.06	PLVB	1071				43.6
jcf7180000147812	5925	106.96	3.43964	4233	0.71443	1692		46.69	PLVB	4235				43.92
jcf7180000186930	47889	28.1988	0.906824	1069	0.0223225	46820	1	53.14	PLVB	1070				43.36
jcf7180000184921	66586	30.7956	0.990333	29856	0.448383	36730	1	54.19	PLVB	29858		1076		40.23		44.33		1
jcf7180000177486	18283	26.5842	0.854902	10963	0.599628	7320		47.57	PLVB	10964				34.21				1
jcf7180000141449	31015	28.8037	0.926279	5359	0.172787	25656		43.43	PLVB	5360				39.03
jcf7180000142346	46046	33.4293	1.07503	8515	0.184924	37531		47.7	PLVB	8518				40.43
jcf7180000172626	116550	34.4564	1.10806	2515	0.0215787	114035	1	52.44	PLVB	2516				43.92
jcf7180000158309	18247	34.6479	1.11422	9830	0.538719	8417		43.2	PLVB	9833				29.57
jcf7180000163849	51777	38.7568	1.24635	4132	0.0798038	47645		44.25	PLVB	4133				30
jcf7180000175068	18161	32.1935	1.03529	3909	0.215241	14252		49.24	PLVB	3909				29.6
jcf7180000153033	21053	38.0611	1.22398	6389	0.303472	14664		48.62	PLVB	6390				32.58				1
jcf7180000141367	40232	33.0265	1.06208	8435	0.209659	31797		50.73	PLVB	8438		1861		39.26		43.15		2
jcf7180000145995	32588	32.7555	1.05336	7068	0.21689	25520		49.32	PLVA	2667		4403		42.59		32.48
jcf7180000180683	31964	28.9314	0.930383	23512	0.735578	8452		54.26	PLVB	23517				30.14				1
jcf7180000180618	24619	29.1018	0.935865	2335	0.0948454	22284	1	49.86	PLVB	2336				44.39
jcf7180000177797	18603	28.8986	0.929328	16358	0.879321	2245		43.43	PLVA			16358				35.51				1
jcf7180000166455	14502	30.8251	0.991281	12611	0.869604	1891		32.1	PLVB	12615				32.59				1
jcf7180000161510	8643	31.8896	1.02552	8408	0.97281	235		38.72	PLVB	8411				33.58				1
jcf7180000139977	46787	51.0003	1.64008	9655	0.206361	37132		51.46	PLVB	9656				39.21				1
jcf7180000139378	94078	48.2485	1.55159	10349	0.110004	83729	1	51.81	PLVB	10354				40.19
jcf7180000160622	19595	27.6662	0.889697	2101	0.107221	17494		55.09	PLVA			2102				38.63
jcf7180000160533	46740	28.0297	0.901387	3038	0.0649979	43702		51.28	PLVB	3038				29.56
jcf7180000155620	41263	70.0014	2.25112	2514	0.0609263	38749		51.49	PLVB	2515				44.1
jcf7180000176032	18855	28.3476	0.91161	14070	0.746221	4785		54.02	PLVB	14070				39.52
jcf7180000153994	20406	33.6976	1.08366	3803	0.186367	16603		46.79	PLVB	3804				39.93
jcf7180000147539	58687	52.5107	1.68865	5616	0.0956941	53071		49.92	PLVB	5617				39.02
jcf7180000145620	31829	36.7815	1.18283	3328	0.104559	28501		50.78	PLVA			3329				34.42
jcf7180000143030	26781	34.136	1.09775	6304	0.235391	20477		46.11	PLVB	6305				34.26
jcf7180000140379	86631	35.2386	1.13321	16474	0.190163	70157	2	49.87	PLVB	16483				32.66				1
jcf7180000157196	6571	31.0014	0.99695	5133	0.78116	1438		41.79	PLVB	5134				25.52
jcf7180000177094	39021	63.322	2.03633	2491	0.0638374	36530		53.3	PLVB	2492				44.22
jcf7180000147938	27661	30.5766	0.983289	4893	0.176892	22768		49.02	PLVB	4898				45.57
jcf7180000148133	18686	31.0805	0.999497	4520	0.241892	14166		46.29	PLVB	4523				45.52
jcf7180000140759	18392	33.2444	1.06908	1073	0.0583406	17319		50.69	PLVB	1074				43.48
jcf7180000161403	14430	40.9029	1.31537	3275	0.226958	11155		59.81	PLVB	3276				55.77
jcf7180000172489	13535	24.6951	0.794151	2747	0.202955	10788	1	50.78	PLVA			2747				45.29
jcf7180000159504	75296	32.1853	1.03502	3280	0.0435614	72016	1	50.93	PLVB	3281				55.71
jcf7180000172267	44599	39.2266	1.26146	26814	0.601224	17785		56.36	PLVB	26815				38.55				1
jcf7180000150794	48327	41.6554	1.33957	26689	0.552259	21638		47.86	PLVB	26690				38.36				1
jcf7180000177392	27456	36.3985	1.17051	2133	0.0776879	25323	1	52.01	PLVB	2134				34.02
jcf7180000176626	58009	30.418	0.978189	14277	0.246117	43732	1	49.54	PLVB	14286		1487		40.42		43.11		1
jcf7180000171023	67401	31.7718	1.02173	3288	0.0487827	64113	2	47.74	PLVB	3289				55.58
jcf7180000159049	15533	28.1888	0.906504	3972	0.255714	11561		44.75	PLVB	3975				44.78
jcf7180000139792	54913	26.7911	0.861556	48694	0.886748	6219		37.79	PLVB	48703				31.83				1
jcf7180000149744	79646	35.9635	1.15652	22538	0.282977	57108	1	46.49	PLVA			22539				36.64				1
jcf7180000171609	29916	28.1004	0.90366	13474	0.450394	16442		52.85	PLVB	13476		1135		39.2		44.32		1
jcf7180000180795	15912	27.2269	0.875571	3090	0.194193	12822		54.35	PLVB	3093				38.73
jcf7180000153017	7229	20.6503	0.664078	1062	0.146908	6167		56.56	PLVB	1063				35
jcf7180000145722	69116	34.2801	1.10239	16912	0.24469	52204		49.09	PLVB	16913				39.02				1
jcf7180000175092	20621	37.5785	1.20846	4764	0.231027	15857		48	PLVB	4769				45.84
jcf7180000178511	78196	31.3972	1.00968	64466	0.824416	13730		41.66	PLVB	64482				31.03				4
jcf7180000171172	12880	23.0175	0.740202	5080	0.39441	7800		38.26	PLVB	5081				29.44
jcf7180000180693	19783	24.4656	0.786771	1843	0.0931608	17940		51.44	PLVA			1844				42.25
jcf7180000174058	69707	37.8365	1.21676	2865	0.0411006	66842	2	55	PLVB	2866				39.08
jcf7180000177904	24347	26.6826	0.858067	1687	0.0692899	22660		50.58	PLVB	1688				41
jcf7180000155680	50746	36.2678	1.16631	8975	0.176861	41771		49.2	PLVB	8976				31.04				1
jcf7180000183747	7760	23.1026	0.742939	2498	0.321907	5262		53.1	PLVB	2498				37.31
jcf7180000173649	25100	21.9769	0.70674	1196	0.0476494	23904	2	49.08	PLVB	1197				49.79
jcf7180000164800	9903	27.7355	0.891927	8692	0.877714	1211		34.68	PLVB	8693				29.89				1
jcf7180000181548	26962	20.6234	0.663214	3298	0.12232	23664	1	51.29	PLVB	3299				55.99
jcf7180000150321	12844	30.9158	0.994197	10007	0.779119	2837		61.9	PLVB	10007				40.78
jcf7180000153574	31523	36.6278	1.17789	4753	0.150779	26770		49.46	PLVB	4758				45.92
jcf7180000173401	45676	45.243	1.45494	31234	0.683816	14442		53.23	PLVB	31237				40.01				1
jcf7180000153925	37637	30.4272	0.978486	10921	0.290167	26716		38.28	PLVB	10925				29.98				1
jcf7180000170306	62486	29.1756	0.938236	12966	0.207502	49520		47.81	PLVB	12966				37.88
jcf7180000175764	30816	28.3971	0.913202	21188	0.687565	9628		50.6	PLVB	21190				39.59				1
jcf7180000141047	20945	36.7948	1.18326	13762	0.657054	7183		39.58	PLVB	13770				31.05				2
jcf7180000169371	14315	39.4759	1.26948	2803	0.195809	11512		44.08	PLV2				2806				31.11
jcf7180000178371	11648	22.8823	0.735855	1638	0.140625	10010		56.92	PLVB	1639				49.12
jcf7180000139831	37769	31.6038	1.01632	33129	0.877148	4640		37.05	PLVB	33139				28.91				2
jcf7180000141842	25666	33.6624	1.08252	9292	0.362035	16374		56.62	PLVB	9298				30.63
jcf7180000186721	111173	31.6038	1.01632	1352	0.0121612	109821	3	46.96	PLVA			1353				34.37
jcf7180000163109	9958	63.0822	2.02862	1640	0.164692	8318		53.77	PLVB	1641				35.28
jcf7180000179500	20370	29.0767	0.935057	2516	0.123515	17854		48.55	PLVB	2517				43.94
jcf7180000184761	34695	28.9241	0.930148	5032	0.145035	29663		52.09	PLVB	5034				36.51
jcf7180000144520	47691	31.962	1.02784	8496	0.178147	39195		52.83	PLVB	8497				38.75
jcf7180000179881	60542	34.4192	1.10686	20642	0.340953	39900		43.06	PLVB	20646				38				1
jcf7180000150169	42072	37.2248	1.19709	3283	0.0780329	38789	2	49.07	PLVB	3284				55.51
jcf7180000184447	60649	26.7892	0.861495	1567	0.0258372	59082		51.85	PLVB	1568				40.69
jcf7180000150537	17371	24.7022	0.79438	2960	0.170399	14411		53.58	PLVB	2961				30.67
jcf7180000161881	94768	28.8096	0.926466	3284	0.034653	91484	4	50.99	PLVB	3285				55.65
jcf7180000158516	19446	25.6108	0.823598	14320	0.736398	5126		41.88	PLVB	14327				30.61				1
jcf7180000143498	30009	35.8407	1.15258	4548	0.151555	25461		51.72	PLVB	4549				37.99
jcf7180000160375	19402	31.5594	1.0149	6512	0.335636	12890		48.65	PLVB	6512				28.13
jcf7180000169398	6457	28.7002	0.922948	3277	0.507511	3180		56.23	PLVB	3277				54.93
jcf7180000140091	86070	30.3474	0.975922	13251	0.153956	72819	1	47.39	PLVB	13256				28.42				1
jcf7180000179304	17374	24.8877	0.800346	3275	0.1885	14099		51.41	PLVB	3275				55.79
jcf7180000167828	97484	30.6919	0.986999	10377	0.106448	87107	3	49.88	PLVB	10378				30.45
jcf7180000178942	48564	38.0639	1.22407	1295	0.0266658	47269		51.33	PLVB	1296				43.98
jcf7180000140043	10417	41.4929	1.33434	8664	0.831717	1753		52.99	PLVB	8664				37.02
jcf7180000147968	24657	28.638	0.920947	3580	0.145192	21077		49.42	PLVB	3583				36.87				1
jcf7180000174306	277308	33.1618	1.06642	8588	0.0309692	268720		45.58	PLVB	8593				40.54
jcf7180000186475	28381	37.1771	1.19555	3096	0.109087	25285		51.09	PLVB	3097				41.85
jcf7180000181960	23668	29.4613	0.947426	2609	0.110233	21059		54.63	PLVB	2609				37.03
jcf7180000175376	72855	39.5649	1.27234	4358	0.0598174	68497		51.74	PLVB	4359		1063		39.94		43.18		2
jcf7180000147113	30828	32.4299	1.04289	10129	0.328565	20699	1	47.39	PLVB	10136		1219		38.92		42.25
jcf7180000151014	49935	33.7178	1.08431	5556	0.111265	44379	1	51.29	PLVB	5559				38.59
jcf7180000177837	10342	24.7213	0.794995	10342	1	0			PLVB	10342				27.35
jcf7180000160709	124560	27.8686	0.896206	2498	0.0200546	122062	3	52.14	PLVB	2499				44.46
jcf7180000148318	98732	30.5693	0.983056	18457	0.18694	80275	1	52.92	PLVA			18458				35.82				1
jcf7180000186681	32525	37.1437	1.19448	6435	0.197848	26090		54.16	PLVB	6436				38.35
jcf7180000164794	13850	32.2585	1.03738	8022	0.579206	5828		48.13	PLVA	1851		8022		42.41		37.14
jcf7180000172659	32701	32.2113	1.03586	3282	0.100364	29419	1	50.35	PLVB	3283				55.83
jcf7180000149256	26900	35.2593	1.13388	9115	0.338848	17785		43.95	PLVB	9115				38.03				1
jcf7180000154751	23408	44.5652	1.43314	11736	0.501367	11672		47.04	PLVB	11743				41.22
jcf7180000170771	28228	46.0038	1.4794	17279	0.612123	10949		46.01	PLVB	10914			6367	39.02			34.73				1
jcf7180000147424	23808	32.7909	1.0545	14751	0.619582	9057		48.99	PLVB	14751				40.1
jcf7180000147082	12186	24.281	0.780834	2403	0.197194	9783		59.3	PLVB	2404				37.1
jcf7180000151342	33898	33.2264	1.06851	8863	0.261461	25035		55.41	PLVB	8867				38.91				2
jcf7180000140031	109466	43.8695	1.41077	90234	0.824311	19232		57.23	NCLDV		90236				31.21				1
jcf7180000156467	97526	34.6989	1.11586	25264	0.259049	72262		47.26	PLV2	10621			14647	29.66			33.05				1
jcf7180000153294	60926	31.3809	1.00916	4240	0.0695926	56686		57.16	PLVB	4243				41.22
jcf7180000158774	51958	39.7276	1.27757	8725	0.167924	43233		50.22	PLVB	8732				28.32
jcf7180000146619	25451	41.7525	1.34269	6456	0.253664	18995		49.71	PLVA			6459				38.57
jcf7180000140079	166927	31.142	1.00147	1951	0.0116877	164976	2	49.93	PLVB	1954				37.46
jcf7180000162643	31842	64.8392	2.08512	17205	0.540324	14637		42.78	PLVB	17214				30.95
jcf7180000172565	31229	30.0721	0.967068	25372	0.81245	5857		37.24	PLVB	25375				28.34				1
jcf7180000156856	10273	34.1494	1.09819	5894	0.573737	4379		42.86	PLVA			5897				34.1
jcf7180000175467	74342	32.2664	1.03763	28700	0.386054	45642		47.07	PLVB	28705		1091		38.64		43.35		1
jcf7180000156626	43678	29.0582	0.934462	2519	0.0576721	41159	4	49.85	PLVB	2520				44.25
jcf7180000186191	72350	32.1742	1.03467	2789	0.0385487	69561		51.59	PLVB	2792				49.36
jcf7180000170549	33072	61.2585	1.96997	3706	0.112059	29366		48.39	PLVA			3708				41.15
jcf7180000157842	12617	27.9187	0.897817	4744	0.376001	7873		48.15	PLVB	4749				45.84
jcf7180000162551	16818	29.5858	0.951428	2632	0.156499	14186	1	48.88	PLVB	2633				48.5
jcf7180000153252	16551	26.8673	0.864007	13280	0.802368	3271		35.95	PLVB	13284				31
jcf7180000151966	19847	31.2339	1.00443	2438	0.12284	17409	1	44.2	PLVB	2439				28.5
jcf7180000155869	22577	32.1054	1.03245	11191	0.495681	11386		48.73	PLVA			11195				35.78				1
jcf7180000150280	42507	36.6178	1.17756	16409	0.386031	26098		46.38	PLVB	16413				30.66				1
jcf7180000153928	52384	34.2464	1.10131	3281	0.0626336	49103	1	52.02	PLVB	3282				55.79
jcf7180000150804	24419	30.5429	0.982205	21975	0.899914	2444		42.8	PLVB	21978				31.14				3
jcf7180000140188	16241	31.6065	1.01641	16235	0.999631	6		50	PLVB	16238				31.29				2
jcf7180000148176	23488	59.2611	1.90573	9977	0.42477	13511		57.86	PLVB	9979				31.94				1
jcf7180000171275	32951	32.0981	1.03222	4886	0.148281	28065		48.15	PLVB	4887				46
jcf7180000149641	39261	32.8973	1.05792	6140	0.156389	33121	1	48.88	PLVB	6141		1698		40.78		42.82		1
jcf7180000185851	17300	22.2239	0.714683	2065	0.119364	15235		48.72	PLVB	2068				40.81
jcf7180000173203	87185	30.4311	0.97861	22289	0.255652	64896		51.18	PLVB	22292				38.79				1
jcf7180000144281	20081	30.839	0.991729	15828	0.788208	4253		50.43	PLVA	3284		12550		55.24		37.23				1
jcf7180000152427	16573	39.8565	1.28172	3632	0.219152	12941		49.9	PLVB	3633				41.04
jcf7180000155906	14580	26.8118	0.862221	1872	0.128395	12708		46.33	PLVB	1873				48.91
jcf7180000175002	100693	33.2356	1.0688	13668	0.135739	87025	1	51.2	PLVB	13668				37.8
jcf7180000179904	18843	20.8861	0.67166	1856	0.0984981	16987	1	44.51	PLVA			1859				32.76
jcf7180000152623	43012	36.6609	1.17895	1549	0.0360132	41463		48.7	PLVA			1550				33.03
jcf7180000144973	58731	29.7239	0.955868	1868	0.031806	56863	2	51.33	PLVB	1868				35.81
jcf7180000144527	4679	32.9171	1.05856	3467	0.74097	1212		39.69	PLVB	3467				32.94
jcf7180000155040	30714	36.5953	1.17684	2518	0.0819822	28196		52.47	PLVB	2519				44.42
jcf7180000178389	15833	29.2635	0.941064	5129	0.323944	10704		50.69	PLVB	5131				55.88
jcf7180000178736	35665	27.1838	0.874186	2512	0.0704332	33153	1	50.37	PLVB	2513				44.25
jcf7180000161646	20594	19.589	0.629949	11454	0.556181	9140	1	36.71	PLVB	11458				29.22				1
jcf7180000142517	11973	25.8118	0.830064	10387	0.867535	1586		45.78	PLVB	10391				26.13
jcf7180000163468	27347	46.0196	1.47991	12671	0.463341	14676		54.71	PLVB	12672		1087		39.51		43.97		1
jcf7180000176128	41981	43.3568	1.39428	6655	0.158524	35326		53.99	PLVB	6658				38.62				1
jcf7180000147052	12871	21.831	0.702048	10257	0.796908	2614		42.27	PLVB	10258				28.51
jcf7180000174195	44026	31.4014	1.00981	4989	0.113319	39037		50.52	PLVB	4989				39.59				1
jcf7180000154279	37492	24.3697	0.783687	2513	0.0670276	34979		54.11	PLVB	2514				43.99
jcf7180000147319	56380	31.578	1.0155	1085	0.0192444	55295	2	49.81	PLVB	1086				43.65
jcf7180000141858	102440	34.008	1.09364	1376	0.0134323	101064	1	51.63	PLVB	1377				35.29
jcf7180000147560	8224	23.0677	0.741818	2133	0.259363	6091		54.93	PLVA			2133				38.91				1
jcf7180000184645	26926	49.2548	1.58395	7918	0.294065	19008		46.86	PLVB	7920				30.57				1
jcf7180000170244	52463	38.1961	1.22832	10995	0.209576	41468	1	50.88	PLVB	10995		1085		40.36		43.78		1
jcf7180000172744	111597	44.3877	1.42743	6802	0.0609515	104795		54.17	PLVA			6803				34.81				1
jcf7180000184712	95768	31.6605	1.01815	14326	0.149591	81442	1	52.45	PLVB	14327				39.53
jcf7180000186356	151588	34.3432	1.10442	3007	0.0198367	148581	2	51.28	PLVB	3008				36.44
jcf7180000185786	38924	48.4153	1.55695	28025	0.719993	10899		45.21	PLV2				28030				32.59				2
jcf7180000141863	15193	28.0461	0.901915	3283	0.216086	11910		50.55	PLVB	3284				55.94
jcf7180000150035	39227	31.6429	1.01758	9136	0.232901	30091		50	PLVB	9137				38.07
jcf7180000142510	74516	31.431	1.01077	62090	0.833244	12426	1	41.01	PLVB	62110				29.52				1
jcf7180000154010	29008	28.2191	0.907479	3826	0.131895	25182	1	53.84	PLVB	3829				40.48
jcf7180000142605	38776	30.0086	0.965024	15331	0.395373	23445		52.01	PLVB	15331				38.13				1
jcf7180000173009	67807	31.6718	1.01851	41558	0.612887	26249		52.09	PLVB	41565				31.53				2
jcf7180000156378	24838	28.4833	0.915973	21542	0.8673	3296		42.14	PLVA			21544				36.17				1
jcf7180000171951	15953	52.3399	1.68316	3279	0.205541	12674		48.75	PLVB	3280				56.01
jcf7180000148213	53080	36.3628	1.16937	16136	0.303994	36944	1	51.5	PLVB	16143				39.22
jcf7180000156557	25320	37.6353	1.21029	3281	0.129581	22039		48.49	PLVB	3282				56.03
jcf7180000170056	23461	25.5974	0.823169	10800	0.460338	12661		48.53	PLVB	10803				40.05				2
jcf7180000182608	18024	25.0556	0.805746	2337	0.12966	15687		52.18	PLVB	2338				48.63
jcf7180000159194	19132	32.5119	1.04553	5945	0.310736	13187		42.61	PLVB	5948				27.39
jcf7180000173155	10776	49.6629	1.59707	4870	0.45193	5906		50.42	PLVB	4873				46.56
jcf7180000141049	38773	31.5109	1.01334	25413	0.65543	13360		45.56	PLVB	25414				39.76				1
jcf7180000175821	26300	57.6343	1.85342	7849	0.298441	18451		59.36	PLVB	7850				38.55
jcf7180000142688	83941	30.88	0.993047	1255	0.014951	82686		52.82	PLVB	1256				31.93
jcf7180000155400	70665	37.4848	1.20545	42479	0.601132	28186		44.92	PLVB	42480		1842		38.33		43.16		2
jcf7180000142062	52482	35.9405	1.15578	997	0.018997	51485	1	51.84	PLVA			998				41.88
jcf7180000171176	74310	22.0613	0.709452	22402	0.301467	51908	2	51.02	PLVB	22409				37.82				1
jcf7180000139563	84117	31.2248	1.00413	2585	0.030731	81532		51.15	PLVB	2588				50.12
jcf7180000165377	15924	31.7481	1.02096	9454	0.593695	6470		49.95	PLVB	9456				30.52				1
jcf7180000144679	24189	30.598	0.983979	9865	0.40783	14324		46.08	PLVB	9868				28.29				1
jcf7180000155057	40679	31.0868	0.999696	2827	0.0694953	37852	2	50.39	PLVA			2828				37.2
jcf7180000151443	22785	27.4978	0.884283	10052	0.441167	12733		51.69	PLVB	10055				31.16				1
jcf7180000173595	43118	70.467	2.2661	3897	0.0903799	39221	3	52.01	PLVB	3900				44.49
jcf7180000153663	49600	26.1524	0.841015	38574	0.777702	11026		37.98	PLVB	38591				32.13				1
jcf7180000170131	68616	35.9574	1.15633	6759	0.0985047	61857		54.12	PLVB	6759				32.36				1
jcf7180000143980	57662	30.8364	0.991644	44977	0.780011	12685		35.96	PLVB	44990				30.4				3
jcf7180000184488	34179	30.2902	0.97408	5192	0.151906	28987		51.03	PLVB	5192				39.21
jcf7180000153684	34621	31.6783	1.01872	2493	0.0720083	32128	1	52.67	PLVB	2494				44.19
jcf7180000157232	32328	53.1012	1.70764	9695	0.299895	22633		44.14	PLVA			9695				36.61
jcf7180000166278	94580	34.8925	1.12208	19049	0.201406	75531		51.56	PLVA	1848		19050		42.59		36.05				1
jcf7180000142901	49857	37.9879	1.22163	44578	0.894117	5279		41.9	PLVB	44588				30.78				2
jcf7180000143729	113917	35.0881	1.12837	31538	0.276851	82379	1	48.67	PLVB	31555				30.95				4
jcf7180000141439	19543	34.9559	1.12412	13934	0.712992	5609		36.92	PLVB	13938				29.15
jcf7180000141619	61332	31.0403	0.998204	1088	0.0177395	60244		51.7	PLV2				1089				28.47
jcf7180000146912	54445	35.3797	1.13775	1604	0.0294609	52841	1	51.02	PLVB	1605				37.88
jcf7180000140914	62055	32.5575	1.04699	4533	0.0730481	57522		51.46	PLVB	4536				40.3
jcf7180000171925	55946	31.3781	1.00906	6435	0.115022	49511		49.28	PLVB	6438				55.92
jcf7180000174662	52089	31.5813	1.0156	40375	0.775116	11714		54.15	PLVB	40383				30.93				4
jcf7180000142910	83681	30.742	0.98861	16279	0.194536	67402	1	49.32	PLVA			16280				35.97				1
jcf7180000155896	7951	30.8012	0.990512	5411	0.680543	2540		51.69	PLVB	5411				35.87
jcf7180000156845	34524	28.0147	0.900904	6547	0.189636	27977		48.8	PLVB	6550				55.57
jcf7180000154579	24294	29.9109	0.961882	24274	0.999177	20		45	PLVB	24275				29.68				1
jcf7180000161429	4568	20.1053	0.646552	4097	0.896891	471		27.81	PLVA			4098				33.77
jcf7180000160181	26406	30.9836	0.996379	8934	0.338332	17472		48.17	PLVB	8934				36.42
jcf7180000175685	37928	28.5261	0.917351	7839	0.206681	30089		54.42	PLVB	7844				39.15
jcf7180000153856	32830	38.812	1.24813	5360	0.163265	27470	2	55.49	PLVB	5363				43.61
jcf7180000140216	103298	28.8634	0.928196	1646	0.0159345	101652	1	53.21	PLVB	1647				48.94
jcf7180000146719	29692	34.7068	1.11611	2514	0.0846693	27178	1	48.68	PLVB	2515				44.25
jcf7180000145059	14527	41.1924	1.32468	3301	0.227232	11226		50.36	PLVB	3302				55.18
jcf7180000152465	16405	58.204	1.87174	6728	0.410119	9677		56	PLVB	6728				31.55				1
jcf7180000149724	17135	37.7578	1.21423	6300	0.367669	10835		48.92	PLVB	6300				36.14
jcf7180000143743	76721	34.7433	1.11728	7520	0.0980175	69201	1	49.53	PLVB	7521				37.6
jcf7180000156903	58129	32.8766	1.05726	10820	0.186138	47309	2	48.18	PLVB	10827				39.66
jcf7180000141779	14028	34.4536	1.10797	11723	0.835686	2305		40.43	PLVB	11725				34.68				2
jcf7180000184323	58409	31.4046	1.00992	1911	0.0327176	56498	1	54.06	PLVB	1912				41.11
jcf7180000154241	24491	34.2118	1.10019	4250	0.173533	20241		54.98	PLVB	4255				35.89
jcf7180000182657	10305	31.5818	1.01561	4750	0.460941	5555		56.71	PLVB	4750				32.65				1
jcf7180000180844	44935	34.0613	1.09535	1067	0.0237454	43868		49.48	PLVB	1068				35.86
jcf7180000174964	21649	29.0201	0.933238	4098	0.189293	17551		48.82	PLVB	4099		1202		40.86		43.51		1
jcf7180000177238	77561	34.1971	1.09972	68588	0.88431	8973		42.56	PLVB	68602				30.68				3
jcf7180000180092	28153	28.8937	0.92917	3281	0.116542	24872		48.58	PLVB	3282				55.82
jcf7180000175067	41725	33.9018	1.09022	40199	0.963427	1526		33.88	PLVB	40204				30.48				1
jcf7180000164376	16130	34.2885	1.10266	12985	0.805022	3145		41.24	PLVB	12988		1088		39.45		44.21		1
jcf7180000176757	22455	33.7879	1.08656	16289	0.725406	6166		49.71	PLVB	16294				31.31				1
jcf7180000154984	38912	28.6404	0.921027	7782	0.19999	31130		55.81	PLVA	1848		7783		42.05		37.59
jcf7180000175938	28613	28.9146	0.929843	8599	0.300528	20014	1	48.27	PLVB	8599				26.21
jcf7180000170748	34905	25.3587	0.815492	3279	0.0939407	31626	2	50.31	PLVB	3280				56.01
jcf7180000146626	37979	28.0464	0.901923	1239	0.0326233	36740		53.26	PLVB	1240				49.35
jcf7180000143991	48163	32.8415	1.05613	16705	0.346843	31458		39.54	PLVB	16708				38.56
jcf7180000177431	52338	34.186	1.09936	3280	0.0626696	49058		52.77	PLVB	3281				55.65
jcf7180000163650	5709	25.7781	0.828978	2362	0.413733	3347		39.38	PLVB	2362				27.69
jcf7180000148591	42017	34.205	1.09997	3282	0.0781112	38735	1	50.73	PLVB	3283				55.62
jcf7180000171823	84629	38.8673	1.2499	10640	0.125725	73989		52.45	PLVB	10647				38.41				1
jcf7180000176499	57776	35.5516	1.14328	25739	0.445496	32037		51.31	PLVB	25741				32.85				1
jcf7180000144367	40996	31.1655	1.00223	6349	0.154869	34647		50.77	PLVB	6350				37.56
jcf7180000176937	26705	23.0461	0.741121	25860	0.968358	845		43.08	PLVB	25862				30.83				2
jcf7180000173384	33511	32.8031	1.05489	1991	0.0594133	31520		51.61	PLVB	1992				40.91				1
jcf7180000186667	76016	33.797	1.08685	3282	0.0431751	72734		47.78	PLVB	3283				55.74
jcf7180000174658	38165	33.4732	1.07644	1651	0.0432595	36514		53.15	PLVB	1652				49.15
jcf7180000173662	58384	32.2662	1.03763	20615	0.353093	37769		49.88	PLVA	1149		20615		41.51		35.39				1
jcf7180000180397	29651	33.7509	1.08537	21838	0.736501	7813		41.3	PLVB	21842				29.7				1
jcf7180000141527	54206	34.2441	1.10123	16077	0.296591	38129	1	49.3	PLVB	14807		1124	1274	40.95		43.95	34.07	1
jcf7180000141582	45065	36.3248	1.16814	22141	0.491313	22924		44.89	PLVA			22142				32.17				1
jcf7180000148198	56054	38.029	1.22295	20176	0.359939	35878	3	51.85	PLVB	20176				29.91				1
jcf7180000145626	40239	31.936	1.02701	38433	0.955118	1806		32.06	PLVB	38435				31.43				2
jcf7180000150313	30260	27.6073	0.887804	21105	0.697455	9155		46.82	PLVA	1149		21108		42.99		35.63				1
jcf7180000184261	13651	59.8569	1.92489	10426	0.763754	3225		53.3	PLVB	10427		1087		40.39		43.79		1
jcf7180000171572	20870	30.2228	0.971913	5769	0.276425	15101		50.61	PLVB	5769		1076		40.23		44.24		1
jcf7180000186622	165451	33.3558	1.07267	4188	0.0253126	161263	3	49.78	PLVB	4189				36.45
jcf7180000141615	17784	39.0126	1.25458	3955	0.222391	13829		50.81	PLVB	3958				44.87
jcf7180000171356	19639	25.3623	0.815607	2519	0.128265	17120		52.9	PLVB	2520				44.37
jcf7180000174914	28869	28.5514	0.918163	2784	0.0964356	26085	1	52.03	PLVB	2785				38.42
jcf7180000139436	191073	35.6549	1.1466	92028	0.481638	99045	1	45.66	PLV2	3484			88568	36.54			32.75	1			6
jcf7180000150102	28812	32.6275	1.04924	3373	0.117069	25439		55.11	PLVB	3374		1856		41.17		44.23		1
jcf7180000143083	90932	44.6331	1.43532	46479	0.51114	44453	2	50.35	PLVB	46496				33.13				4
jcf7180000151307	41250	64.2907	2.06748	5999	0.14543	35251	1	50.23	PLVB	6002				37.09
jcf7180000183708	57771	30.4349	0.978735	5499	0.0951862	52272	1	46.73	PLVB	5504				34.76
jcf7180000150448	24594	36.3803	1.16993	20423	0.830406	4171		50.2	PLVB	20425				30.48				1
jcf7180000178813	57814	30.946	0.99517	48334	0.836026	9480		57.12	PLVB	48341		1085		35.56		43.23		2
jcf7180000145501	42075	47.5104	1.52785	26358	0.626453	15717		54.16	PLVB	26365		1076		40.11		44.33		1
jcf7180000156693	31111	32.5773	1.04763	3284	0.105558	27827		49.3	PLVB	3285				55.53
jcf7180000182509	48363	34.4323	1.10728	1184	0.0244815	47179	2	48.33	PLVA			1185				37.72
jcf7180000173352	53982	32.4555	1.04371	2233	0.0413656	51749		55.64	PLVB	2234		1805		42.3		43.6
jcf7180000174500	42450	32.1181	1.03286	36049	0.849211	6401		48.77	PLVB	36057				30.82				2
jcf7180000186732	21239	28.8012	0.926197	3550	0.167145	17689		45.8	PLVB	3551				27.74
jcf7180000172569	29604	35.4123	1.1388	16183	0.546649	13421		45.57	PLVB	16185				31.04				1
jcf7180000143911	12595	21.2363	0.682922	9597	0.761969	2998		32.59	PLVB	9598				28.27
jcf7180000177011	30621	32.0138	1.02951	2335	0.0762549	28286		49.57	PLVB	2336				44.22
jcf7180000147545	70140	29.5296	0.949622	2336	0.0333048	67804	1	53.06	PLVB	2337				44.37
jcf7180000171614	75354	34.9213	1.12301	36110	0.479205	39244		33.5	PLVB	20455	15662			29.93	32.78			1
jcf7180000178834	35851	33.3582	1.07274	19480	0.54336	16371		52.78	PLVB	19480				38.56				1
jcf7180000140974	34453	33.244	1.06907	1402	0.0406931	33051	1	46.51	PLVB	1403				29.79
jcf7180000180191	19077	41.4158	1.33186	3282	0.17204	15795	1	49.5	PLVB	3283				55.44
jcf7180000140201	112717	35.851	1.15291	14313	0.126982	98404	3	48.52	PLVB	8615			5708	38.27			31.1
jcf7180000150686	32283	36.7864	1.18299	9441	0.292445	22842		54.5	PLVB	9441				40.3				1
jcf7180000158709	22318	32.102	1.03234	2393	0.107223	19925	1	47.72	PLVB	2394				28.32
jcf7180000157508	22945	33.6314	1.08153	21575	0.940292	1370		58.61	PLVB	21575				30.54				1
jcf7180000174688	50184	29.3158	0.942747	2732	0.0544397	47452	1	49.4	PLVB	2733				36.22
jcf7180000143069	60144	36.6508	1.17862	14534	0.241653	45610		44.74	PLVB	14534				38.99				1
jcf7180000179314	11788	31.5505	1.01461	4710	0.399559	7078		54.59	PLVB	4713				39.02				1
jcf7180000170057	23209	34.6463	1.11417	10798	0.465251	12411		50.3	PLVB	10801				40.05				2
jcf7180000148462	72565	38.08	1.22459	9800	0.135051	62765	2	54.1	PLVB	9801		1366		40.82		43.85		1
jcf7180000163904	22273	41.1757	1.32414	19153	0.85992	3120		30.13	NCLDV		19154				32.89
jcf7180000164636	29622	34.5891	1.11233	1844	0.062251	27778		51.13	PLVA			1845				40.43				1
jcf7180000185754	39442	26.4998	0.852189	2452	0.0621672	36990	2	50.77	PLVB	2452				45.02
jcf7180000161005	27397	31.1534	1.00184	1150	0.0419754	26247		52.83	PLVB	1151				42.66
jcf7180000143939	100484	34.0219	1.09409	2810	0.0279647	97674	3	48.78	PLVA			2813				34.94
jcf7180000161672	17870	35.9805	1.15707	16095	0.900672	1775		34.65	PLVB	16097				30.28				1
jcf7180000173620	36031	30.7216	0.987953	3905	0.108379	32126		48.56	PLVB	3910				45.83
jcf7180000161023	6313	31.0855	0.999657	1899	0.300808	4414		51.27	PLVB	1900				29.68
jcf7180000144217	14425	33.7897	1.08662	6075	0.421144	8350		53.6	PLVB	6080				39.38				1
jcf7180000186228	59066	39.988	1.28595	1140	0.0193004	57926	1	51.61	PLVA			1141				37.6
jcf7180000141274	31318	33.3653	1.07297	23008	0.734657	8310		51.02	PLVB	23009				32.61				1
jcf7180000186238	155641	48.3187	1.55385	23095	0.148386	132546		44.03	PLVA			23096				32.81				1
jcf7180000152723	29348	31.3438	1.00796	20800	0.708737	8548		36.25	PLVB	20809				29.59				1
jcf7180000173579	17448	34.0798	1.09595	17190	0.985213	258		44.19	PLVB	17192				32.36				1
jcf7180000147363	72017	32.2083	1.03576	1842	0.0255773	70175		57.95	PLVB	1843				37.6
jcf7180000172616	33401	80.8661	2.60051	15243	0.456364	18158		52.41	PLVB	15249				30.5				1
jcf7180000143271	42864	33.2275	1.06854	27204	0.634658	15660		47.56	PLVB	20811		6400		31.22		33.53		2
jcf7180000177970	24176	29.3853	0.944982	8501	0.35163	15675		52.11	PLVB	8501				38.2
jcf7180000185716	75577	32.6425	1.04973	6063	0.0802228	69514		52.52	PLVB	6066				56.03
jcf7180000166437	52954	34.3998	1.10624	1031	0.0194697	51923	1	50.78	PLVB	1032				30.91
jcf7180000158988	17812	30.3886	0.977245	2212	0.124186	15600		47.29	PLVB	2213				39.49
jcf7180000154477	10893	26.8068	0.862062	3322	0.304966	7571		48.87	PLVB	3323				55.79
jcf7180000161410	22273	27.0851	0.871011	17693	0.79437	4580		36.57	PLVB	17695				29.3				1
jcf7180000158624	15910	21.2659	0.683874	2936	0.184538	12974		41.85	PLVB	2938				30.02				1
jcf7180000152569	49726	29.5271	0.94954	3285	0.066062	46441	1	47.61	PLVB	3286				55.36
jcf7180000173643	52793	28.5032	0.916613	3653	0.0691948	49140	1	51.66	PLVB	3654				39.38
jcf7180000185438	24557	57.6388	1.85356	1764	0.0718329	22793		59.01	PLVB	1765				47.25
jcf7180000144127	29018	31.7218	1.02012	6407	0.220794	22611		47.3	PLVB	6410				36.05
jcf7180000173826	31107	26.7738	0.861001	8154	0.262127	22953		55.95	PLVB	8155		1063		41.23		43.93		1
jcf7180000173892	89183	51.6139	1.65981	26500	0.297142	62683		53.33	PLVB	26501		1851		37.73		43.17		1
jcf7180000159114	13657	45.6382	1.46765	5698	0.417222	7959		41.8	PLVB	5700				31.82
jcf7180000173127	21153	30.978	0.9962	5193	0.245497	15960		51.4	PLVB	5196				40.51
jcf7180000150630	46153	35.9558	1.15628	23189	0.502438	22964		44.5	PLVA			23194				35.95				1
jcf7180000139676	29381	24.8872	0.80033	1779	0.0605493	27602		49.59	PLVB	1779				41.03
jcf7180000142934	41073	33.8816	1.08957	13495	0.328561	27578		50.65	PLVB	13500				37.79
jcf7180000163384	26271	29.0805	0.935178	7185	0.273495	19086		49.05	PLVB	7188				29.44
jcf7180000176853	86760	33.541	1.07862	26984	0.311019	59776		51.03	PLVB	26987				39.99				1
jcf7180000161488	22601	30.9524	0.995377	16944	0.749701	5657		51.44	PLVB	16944				38.72				1
jcf7180000148231	35781	70.4112	2.2643	1664	0.0465051	34117		53.39	PLVB	1665				29.79
jcf7180000156009	10825	23.5927	0.758701	3285	0.303464	7540		48.9	PLVB	3286				55.51
jcf7180000148476	16175	37.4169	1.20326	1034	0.0639258	15141		50.6	PLVA			1034				35.49
jcf7180000185769	110548	34.0687	1.09559	25511	0.230769	85037		51.75	PLVB	25512				39.35				1
jcf7180000186825	163520	37.0394	1.19112	8189	0.0500795	155331	1	46.48	PLVB	8196				55.38
jcf7180000169499	5356	47.0379	1.51266	3679	0.686893	1677		54.03	PLVB	3682				43.75
jcf7180000153269	14769	29.1047	0.935958	7837	0.530638	6932		55.42	PLVB	7838				31.53				1
jcf7180000159628	17827	101.249	3.25598	12811	0.718629	5016		44.7	PLVB	12814				30.43
jcf7180000162659	8836	49.6509	1.59669	6322	0.715482	2514		41.29	PLVB	6325				25.94
jcf7180000171069	42987	29.3436	0.943641	25016	0.581943	17971		48.39	PLVB	23172		1847		30.33		36.6		1
jcf7180000141954	127185	37.0869	1.19265	60737	0.477548	66448		49.72	PLVB	60761				31.15				5
jcf7180000145994	30498	34.2106	1.10015	975	0.0319693	29523		47.58	PLVA			976				34.02
jcf7180000143973	34061	51.8398	1.66708	25106	0.737089	8955		44.75	PLVB	25115				30.78				1
jcf7180000141535	44409	22.782	0.732631	2951	0.0664505	41458	1	51.28	PLVB	2952				38.75
jcf7180000152036	18672	31.7775	1.02191	15205	0.814321	3467		45.31	PLVB	15205				33.25				1
jcf7180000184389	55858	32.8347	1.05591	3270	0.0585413	52588	3	53.79	PLVB	3271				55.64
jcf7180000170307	35665	37.4427	1.20409	19549	0.548128	16116		53.28	PLVB	19549				38.62				1
jcf7180000140659	57394	51.4883	1.65578	3283	0.0572011	54111	1	52.9	PLVB	3284				55.72
jcf7180000142679	48669	33.1782	1.06695	4157	0.0854137	44512	2	50.79	PLVB	4158				26.14
jcf7180000158955	44457	24.4985	0.787828	1073	0.0241357	43384	2	49.73	PLVB	1074				43.3
jcf7180000175808	25435	27.3178	0.878493	11100	0.436407	14335	1	40.93	PLVB	11106				29.18
jcf7180000149035	19618	48.6405	1.5642	2523	0.128606	17095		52.45	PLVB	2524				44.37
jcf7180000172322	26612	38.1482	1.22678	4548	0.1709	22064		45.94	PLVB	4551		1317		40.17		42.29
jcf7180000154611	11998	30.3299	0.975357	7162	0.596933	4836		44.85	PLVB	5593		2659		39.44		38.66		1
jcf7180000157517	54348	36.7831	1.18288	1655	0.0304519	52693	1	53.72	PLVB	1656				48.55
jcf7180000179520	33056	43.4179	1.39624	11371	0.343992	21685		54.21	PLVB	11372				39.54				1
jcf7180000139581	146494	35.5326	1.14267	96096	0.655972	50398		41.27	PLV2	1346			94792	40.19			32.55				9
jcf7180000145530	20127	35.6833	1.14751	7848	0.389924	12279		53.03	PLVB	7850				26.11
jcf7180000160741	9719	32.8334	1.05587	3302	0.339747	6417		48.23	PLVB	3303				55.16
jcf7180000182264	33986	30.5899	0.983718	6407	0.188519	27579		54.02	PLVB	6412		1840		39.71		43.32		2
jcf7180000168433	21319	30.5447	0.982266	1613	0.0756602	19706		53.23	PLV2				1614				33.09
jcf7180000168380	7990	31.9523	1.02753	6609	0.827159	1381		42.87	PLVB	6610				28.64
jcf7180000177278	24972	42.8536	1.3781	18661	0.747277	6311		49.17	PLVB	18662				41.12
jcf7180000173504	69330	32.3978	1.04186	2511	0.0362181	66819	2	49.84	PLVB	2512				43.99
jcf7180000177982	24922	35.94	1.15577	15118	0.606613	9804		53.98	PLVA			15118				32.56
jcf7180000143015	19994	32.1453	1.03374	13682	0.684305	6312		57.26	PLVB	13686				28.17				1
jcf7180000172875	56701	22.5195	0.724188	9978	0.175976	46723		52.46	PLVB	9979				37.89				1
jcf7180000152095	29728	33.6993	1.08371	5728	0.19268	24000		49.39	PLVB	5731				40.5
jcf7180000147112	63089	33.4297	1.07504	6571	0.104154	56518	2	54.17	PLVB	6574				55.57
jcf7180000173405	73404	30.1592	0.969869	3283	0.0447251	70121		51.37	PLVB	3284				55.79
jcf7180000164928	13267	33.1691	1.06666	5183	0.390669	8084		51.9	PLVA			5184				35.01
jcf7180000183323	30252	30.9797	0.996254	11393	0.376603	18859		55.27	PLVB	11393				31.98				2
jcf7180000183405	11376	31.9092	1.02614	1109	0.0974859	10267		47.4	PLVB	1110				41.35
jcf7180000151617	29843	33.0264	1.06207	1842	0.061723	28001		50.73	PLVA			1842				35.94
jcf7180000157117	28154	56.7744	1.82577	21909	0.778184	6245		58.38	PLVB	21916				30.51				1
jcf7180000170128	78247	32.0123	1.02946	65904	0.842256	12343		45.71	PLVB	65914				31.17				3
jcf7180000154046	44323	31.2614	1.00531	5006	0.112944	39317	1	47.56	PLVB	5009				44.06
jcf7180000179301	75729	31.7273	1.02029	7509	0.0991562	68220	1	50.64	PLVA			7511				37.81
jcf7180000165879	30501	30.1128	0.968374	4352	0.142684	26149		51.46	PLVB	4355				38.58
jcf7180000183909	26306	31.3709	1.00883	3280	0.124686	23026		61.12	PLVB	3281				55.59
jcf7180000173932	88685	31.9022	1.02592	12282	0.13849	76403		51.45	PLVB	12282				41.17				1
jcf7180000165643	19355	31.3274	1.00744	3282	0.169569	16073		47.12	PLVB	3283				55.95
jcf7180000178769	38086	29.2839	0.941721	14948	0.39248	23138		51.75	PLVB	14950				29.51				1
jcf7180000148182	23521	30.4225	0.978334	3274	0.139195	20247		50.47	PLVB	3275				55.63
jcf7180000165585	3271	29.2232	0.939767	3271	1	0			PLVB	3271				55.52
jcf7180000146077	91203	34.4784	1.10876	14695	0.161124	76508		47.72	PLVB	14697				39.4
jcf7180000149229	14032	29.33	0.943203	2235	0.159279	11797		44.87	PLVB	2236				29.96
jcf7180000157217	18727	33.212	1.06804	4002	0.213702	14725		46.37	PLVB	4004				40.13				1
jcf7180000154245	63550	55.6831	1.79067	4938	0.0777026	58612		54.8	PLVB	4940				40.83
jcf7180000185729	85327	33.2324	1.0687	12455	0.145968	72872	1	51.16	PLVB	12460				39.04
jcf7180000150635	37257	32.3539	1.04044	26101	0.700566	11156		52.83	PLVB	26102				39.31				1
jcf7180000177243	26192	25.7581	0.828337	9542	0.36431	16650		41.58	PLVB	5382		4163		31.16		37.83		1
jcf7180000141747	24464	38.1452	1.22668	4571	0.186846	19893		51.02	PLVB	4574				55.36
jcf7180000183318	57709	26.1098	0.839647	54702	0.947894	3007		27.84	PLVB	54709				30.36				3
jcf7180000154158	46465	47.9533	1.54209	8761	0.188551	37704		50.96	PLVB	8764		1854		39.84		43.31		1
jcf7180000158077	17308	24.2661	0.780356	7726	0.446383	9582		54.56	PLVB	7727				39.33				1
jcf7180000144507	27165	31.0677	0.999085	9381	0.345334	17784		52.96	PLVB	9383				27.21				1
jcf7180000170295	36183	34.8306	1.12009	9629	0.266119	26554		51.42	PLVB	9636				33.5				2
jcf7180000153009	16455	29.1015	0.935856	11248	0.683561	5207		48.65	PLVB	11248				39.45				1
jcf7180000141983	54888	41.354	1.32987	17480	0.318467	37408		52.54	PLVB	17481				38.4				1
jcf7180000170457	79398	47.2877	1.52069	5632	0.0709338	73766	1	49.61	PLVB	5633				39				1
jcf7180000147445	19806	33.1665	1.06658	6423	0.324296	13383		54.13	PLVB	6424		1085		39.9		42.49		1
jcf7180000148749	21757	30.375	0.976806	11551	0.53091	10206		48.59	PLVB	11556				32.14				1
jcf7180000181251	7556	23.2734	0.748433	4477	0.592509	3079		42.84	PLVB	4477				27.72
jcf7180000144529	184362	30.4734	0.979971	142833	0.774742	41529		48.11	PLVB	142854				31.28				7
jcf7180000166299	28765	37.4337	1.2038	26687	0.927759	2078		45.81	PLVB	26692				30.36				2
jcf7180000145645	25294	39.3012	1.26386	10996	0.434728	14298		42.81	PLV2				11001				33.69				2
jcf7180000176063	24296	20.9153	0.6726	3986	0.16406	20310	1	47.82	PLVB	3989				44.85
jcf7180000186676	138068	29.8065	0.958525	5067	0.0366993	133001	1	53.32	PLVB	5068				40.86
jcf7180000141090	10009	113.276	3.64276	2192	0.219003	7817		53.9	PLVA			2193				32.28
jcf7180000147186	37940	32.6642	1.05043	1281	0.0337638	36659	2	53.83	PLVB	1282				37.13
jcf7180000171157	59297	40.8573	1.3139	25866	0.436211	33431		49.15	PLVB	25867				39.42				1
jcf7180000140477	20061	30.4902	0.980512	8622	0.429789	11439		46.36	PLVB	8625				29.81				1
jcf7180000172293	19534	54.2658	1.7451	4277	0.218952	15257		50.35	PLVB	4279				37.74
jcf7180000155129	208085	32.9545	1.05976	2516	0.0120912	205569	4	50.03	PLVB	2517				44.06
jcf7180000151419	21635	32.6066	1.04857	1811	0.083707	19824		46.42	PLVB	1812				35.65
jcf7180000149568	15417	22.9344	0.737531	5206	0.337679	10211		58.51	PLVA			5206				38.97
jcf7180000150441	62324	28.6516	0.921386	5363	0.0860503	56961	2	49.21	PLVB	5368		1856		39.53		42.89		2
jcf7180000143209	34073	32.0132	1.02949	1324	0.0388577	32749		47.75	PLVA			1325				42.19
jcf7180000173487	139097	39.5193	1.27087	3293	0.0236741	135804	4	53.68	PLVB	3294				55.49
jcf7180000151347	20561	34.0908	1.0963	3280	0.159525	17281		45.33	PLVB	3281				55.44
jcf7180000150971	26934	32.6558	1.05015	25682	0.953516	1252		50.24	PLVB	25682				29.17				1
jcf7180000147912	6957	23.4348	0.753623	2202	0.316516	4755		55.23	PLVB	2202				38.78
jcf7180000176991	40778	35.096	1.12863	18911	0.463755	21867		49.97	PLVA			18913				32.71				2
jcf7180000155892	13259	34.8902	1.12201	1930	0.145562	11329		41.83	PLVA			1931				33.97
jcf7180000176742	33287	32.9452	1.05946	3214	0.0965542	30073	1	52.31	PLVB	3215				56.02
jcf7180000174008	223047	30.4439	0.979024	4900	0.0219685	218147	3	50.74	PLVA			4903				38.59				1
jcf7180000152849	39250	30.3584	0.976275	18443	0.469885	20807		55.99	PLVB	18445				33.31
jcf7180000159597	10423	32.4478	1.04346	3713	0.356231	6710		49.54	PLVB	3713				32.4
jcf7180000157204	59498	35.6618	1.14682	53377	0.897123	6121		36.01	PLVB	53394				30.98				2
jcf7180000157688	32721	36.1051	1.16108	27854	0.851258	4867		48.18	PLVB	27857		1085		38.87		43.04		1
jcf7180000177194	5072	24.4188	0.785265	1122	0.221215	3950	1	51.77	PLVA			1123				36.78
jcf7180000152187	50190	37.1523	1.19476	3283	0.0654114	46907		51.34	PLVB	3284				55.94
jcf7180000141466	31445	28.8656	0.928269	4762	0.151439	26683		51.28	PLVB	4763				40.56
jcf7180000153160	7200	34.8861	1.12188	1881	0.26125	5319		65.31	PLVB	1882				25.29
jcf7180000153295	25528	35.2222	1.13268	18195	0.712747	7333		51.19	PLVB	18195				32.86
jcf7180000173257	72547	32.6252	1.04917	27635	0.380925	44912		50.44	PLVB	27636		1853		38.49		43.98		2
jcf7180000170408	99026	39.8375	1.2811	55626	0.561731	43400		51.82	PLVB	55637				32.58				3
jcf7180000168778	35311	45.1072	1.45057	25886	0.733086	9425		51.32	PLVB	25887		1124		39.79		43.15		1
jcf7180000164340	8366	26.0111	0.836473	5022	0.600287	3344		37.8	PLVB	5025				28.66
jcf7180000147935	20538	29.1357	0.936954	3279	0.159655	17259	1	48.06	PLVB	3280				55.7
jcf7180000169915	15349	33.7547	1.08549	2514	0.163789	12835		48.77	PLVB	2515				44.49
jcf7180000163460	2371	29.2644	0.941094	1276	0.53817	1095		37.35	PLVB	1276				36.76
jcf7180000174511	14376	33.4637	1.07613	1743	0.121244	12633		54.68	PLVB	1744				49.2
jcf7180000148049	20396	31.2704	1.0056	9719	0.476515	10677		47.89	PLVB	9729				29.05				1
jcf7180000185979	22150	27.1886	0.874339	4018	0.1814	18132		55.11	PLVB	4019				37.82
jcf7180000167979	9852	31.1326	1.00117	9720	0.986602	132		50	PLVB	9720				32.16				1
jcf7180000153675	27436	32.1373	1.03348	11047	0.402646	16389	1	50.44	PLVB	11052				41.89				1
jcf7180000181714	46493	34.0409	1.0947	2499	0.05375	43994	1	45.9	PLVB	2500				44.08
jcf7180000146703	42450	37.9398	1.22008	39098	0.921037	3352		42.15	PLVB	39106				31.31				2
jcf7180000185745	69140	36.2947	1.16718	4408	0.0637547	64732	2	52.8	PLVA			4409				34.77
jcf7180000140407	113182	34.3074	1.10327	3282	0.0289975	109900	1	50.33	PLVB	3283				55.77
jcf7180000158360	37978	34.0903	1.09629	3327	0.0876033	34651		49.91	PLVB	3330				43.93
jcf7180000175696	18589	35.0687	1.12775	6566	0.35322	12023		50.73	PLVB	6569				38.09				2
jcf7180000181029	4167	52.0461	1.67371	2514	0.603312	1653		56.32	PLVB	2515				44.45
jcf7180000141771	102119	31.4857	1.01252	3274	0.0320606	98845	1	53.06	PLVB	3275				55.91
jcf7180000140218	62568	27.0038	0.868396	2468	0.0394451	60100	1	52.46	PLVB	1990		1019		36.43		43.28
jcf7180000162254	13101	40.942	1.31662	11888	0.907412	1213		45.59	PLVB	11889				30.93				1
jcf7180000176673	87590	30.64	0.985328	3195	0.0364768	84395	4	50.27	PLVB	3198				46.19
jcf7180000158356	9460	32.6026	1.04844	4344	0.459197	5116		47.89	PLVB	4347				39.59
jcf7180000140424	59108	30.2201	0.971825	2422	0.0409758	56686		54.62	PLVA			2423				33.72
jcf7180000152640	131176	28.6425	0.921094	6820	0.0519912	124356	3	51.96	PLVB	6823				44.45				1
jcf7180000139872	43965	33.7694	1.08597	8750	0.199022	35215		48.75	PLVB	8754				32.2				1
jcf7180000187005	65370	26.8273	0.86272	56656	0.866697	8714		34.4	PLVB	56665				30.91				3
jcf7180000150367	41518	29.4016	0.945504	18888	0.454935	22630		46.38	PLVA	8359		10537		29.69		35.7		1		1
jcf7180000144042	18165	51.7884	1.66542	11867	0.653289	6298		43.54	PLVB	11872				29.3				1
jcf7180000175342	54950	21.7157	0.698341	25342	0.461183	29608	1	53.16	PLVB	25343				38.33				1
jcf7180000167335	11539	32.3267	1.03957	4651	0.403068	6888		33.81	PLV2				4654				34.38				3
jcf7180000185804	40662	41.4944	1.33439	31257	0.768703	9405		52.15	PLVB	31261				29.56				1
jcf7180000185261	69071	28.431	0.914292	9457	0.136917	59614	2	54.13	PLVB	9461				38.63
jcf7180000143958	51493	33.5392	1.07856	23238	0.451285	28255		54.16	PLVB	23245				30.28				1
jcf7180000162224	28602	28.2889	0.909723	3286	0.114887	25316	2	52.24	PLVB	3287				55.55
jcf7180000145153	91016	37.567	1.20809	3282	0.0360596	87734		47.28	PLVB	3283				55.62
jcf7180000184300	106189	35.5864	1.1444	2521	0.0237407	103668		49.75	PLVB	2522				44.33
jcf7180000140176	85995	30.0811	0.967356	3292	0.0382813	82703	2	52.61	PLVB	3293				55.85
jcf7180000144567	41506	32.1148	1.03276	6761	0.162892	34745		55.33	PLVB	6762				39.9
jcf7180000142315	56261	30.7181	0.98784	3054	0.0542827	53207		49.82	PLVB	3055				37.64
jcf7180000139507	71270	34.1317	1.09762	3955	0.0554932	67315	1	50.34	PLVB	3958				44.85
jcf7180000148089	56222	32.4644	1.044	25749	0.457988	30473	1	47.84	PLVB	25750		1134		38.19		42.95		1
jcf7180000174962	37112	36.0914	1.16064	6566	0.176924	30546	1	55.63	PLVB	6569				55.75
jcf7180000176653	58771	39.4574	1.26888	3431	0.0583791	55340		52.89	PLVB	3432				38.93
jcf7180000156617	36956	23.4275	0.753389	9639	0.260824	27317		54.07	PLVA	1149		9639		42.65		36.8
jcf7180000169391	3557	31.0495	0.998498	1233	0.34664	2324		55.9	PLVB	1234				29.01
jcf7180000157443	13914	36.6044	1.17714	11514	0.827512	2400		44.54	PLVB	11515				39.04
jcf7180000169953	65902	31.3717	1.00886	23492	0.356469	42410		52.06	PLVA	1851		23492		42.03		36.68				1
jcf7180000179776	9152	148.323	4.7698	3505	0.382976	5647		53.62	PLVB	3505				42.57
jcf7180000179800	21860	29.7659	0.957221	15910	0.727813	5950		46	PLVB	15912				28.14
jcf7180000143896	15472	34.1856	1.09935	10876	0.702947	4596		50.94	PLVB	10879				29.32
jcf7180000168140	13153	38.877	1.25022	4634	0.352315	8519		52.51	PLVB	4639				46.28
jcf7180000162164	23507	29.2458	0.940496	6383	0.271536	17124	1	49.91	PLVB	6383		1088		38.95		42.74		1
jcf7180000164816	14743	41.1357	1.32285	14743	1	0			PLVB	14743				40.9
jcf7180000162950	32673	36.9461	1.18812	24333	0.744743	8340		53.33	PLVB	24334		1147		38.83		44.12		1
jcf7180000180593	38717	27.4472	0.882656	24678	0.637394	14039		49.52	PLVB	24686				30.27				3
jcf7180000140907	17068	32.6343	1.04946	13586	0.795993	3482		34.12	PLVB	13592				28.43
jcf7180000173106	44230	32.4953	1.04499	29791	0.673547	14439		53.83	PLVB	29794				40.47				1
jcf7180000173388	24284	24.4081	0.784923	1852	0.0762642	22432	1	49.58	PLV2				1853				30.01
jcf7180000179135	21854	49.9037	1.60482	7951	0.363824	13903		54.1	PLVB	7954		1149		40.02		43.08		1
jcf7180000140926	51635	31.9244	1.02663	2985	0.0578096	48650		51.76	PLVB	2986				37.91
jcf7180000172972	49604	38.0553	1.22379	34818	0.701919	14786		51.41	PLVB	34824				29.87				1
jcf7180000158683	34367	40.3518	1.29764	27642	0.804318	6725		44.52	PLVB	27648				29.1				1
jcf7180000145753	32080	34.7592	1.1178	6178	0.192581	25902	1	43.6	PLVB	6183				37.73
jcf7180000148906	12990	28.5351	0.91764	9290	0.715166	3700		41.41	PLVB	9292				30.07				1
jcf7180000175440	44815	36.8911	1.18635	2513	0.056075	42302	2	49.25	PLVB	2514				44.23
jcf7180000149450	30210	26.6152	0.855899	6685	0.221284	23525	1	49.89	PLVB	6690				38
jcf7180000160994	10660	25.037	0.805145	7863	0.737617	2797		40.54	PLVB	7864				28.84				1
jcf7180000173128	71487	27.6507	0.889198	1080	0.0151076	70407	2	52.47	PLVB	1081				43.2
jcf7180000160831	16282	32.611	1.04871	16282	1	0			PLVB	16282				29.82
jcf7180000175665	35649	34.6926	1.11565	8916	0.250105	26733		49.49	PLV2				8917				34.23				1
jcf7180000180710	36941	32.0259	1.0299	9500	0.257167	27441		45.58	PLVB	9500				41.65
jcf7180000163257	39533	32.6144	1.04882	3281	0.082994	36252		45.09	PLVB	3282				55.51
jcf7180000140116	20101	51.3935	1.65272	11483	0.571265	8618		57.55	PLVB	11483				38.91				1
jcf7180000140680	17182	41.9746	1.34983	2639	0.153591	14543	1	47.9	PLVA			2640				34.2
jcf7180000170090	44557	36.996	1.18973	40630	0.911866	3927		53.65	PLVB	40636				30.54				1
jcf7180000147991	35661	36.2222	1.16484	13820	0.387538	21841		48.41	PLVB	13821				36.27
jcf7180000144862	13569	30.3481	0.975944	5292	0.390007	8277		49.69	PLVB	5293				25.03
jcf7180000169585	19387	36.7754	1.18263	19159	0.98824	228		39.47	PLVB	19161				31.53				2
jcf7180000151905	4056	25.8466	0.831183	2444	0.602564	1612		35.24	PLVB	2444				22.91
jcf7180000163479	29357	34.3506	1.10466	3422	0.116565	25935		47.56	PLVB	3425				41.02				1
jcf7180000177551	42605	32.9576	1.05986	4338	0.101819	38267		48.8	PLVB	4341				45.77
jcf7180000146876	18929	33.4622	1.07609	2942	0.155423	15987		48.9	PLVB	2943				26.95
jcf7180000139593	177780	54.5337	1.75371	26871	0.151147	150909	2	49.93	PLVB	26880				40.86				2
jcf7180000173236	47270	42.177	1.35634	3729	0.0788872	43541		48.43	PLVB	2513		1239		44.17		36.32
jcf7180000183369	48278	32.7662	1.05371	4266	0.0883632	44012	1	49.44	PLVB	4271				45.49
jcf7180000145309	73493	25.6316	0.824268	1078	0.0146681	72415	2	49.17	PLVB	1079				43.47
jcf7180000170236	117048	33.1035	1.06455	7919	0.067656	109129	2	50.14	PLVB	7922		1852		39.5		43.47		1
jcf7180000141668	42673	30.5847	0.983553	26360	0.617721	16313		55.64	PLVB	26363				38.43				1
jcf7180000144883	40258	35.1365	1.12993	1418	0.0352228	38840		48.51	PLVB	1419				27.84
jcf7180000142399	42950	39.5255	1.27107	4347	0.101211	38603		52.03	PLVB	4350				45.68
jcf7180000160339	29370	34.8233	1.11986	20991	0.714709	8379		43.74	PLVB	20997				32.26				1
jcf7180000177634	21225	45.8264	1.4737	18980	0.894229	2245		38.35	PLVB	18982				29.97				1
jcf7180000143723	19742	43.6032	1.4022	4322	0.218924	15420		43.25	PLVB	4323		1085		39.74		42.76
jcf7180000181951	6686	29.9659	0.963652	2497	0.373467	4189		45.38	PLVB	2498				44.12
jcf7180000184905	66676	32.6833	1.05104	7590	0.113834	59086	2	51.9	PLVB	7591				38.26
jcf7180000172003	11241	19.879	0.639275	9044	0.804555	2197		40.83	PLVB	9045				30.22				1
jcf7180000144754	38196	30.8191	0.991088	4156	0.108807	34040		55.76	PLVA			4159				36.43
jcf7180000186383	71790	29.6219	0.952588	4345	0.0605237	67445		54.09	PLVB	4348				45.65
jcf7180000173661	30688	41.0281	1.31939	3281	0.106915	27407	1	53.02	PLVB	3282				55.36
jcf7180000156083	15569	34.4746	1.10864	4616	0.296487	10953		46.47	PLVB	4619		1154		37.5		43.24		1
jcf7180000146349	46943	35.5698	1.14386	1648	0.0351064	45295		52.42	PLVB	1649				49.36
jcf7180000184647	119352	29.1968	0.938917	5592	0.046853	113760		54.69	PLVB	5594				56.19
jcf7180000141495	36476	25.4345	0.81793	2513	0.0688946	33963	1	45.87	PLVB	2514				43.95
jcf7180000174891	102678	33.9318	1.09119	3137	0.0305518	99541	1	48.78	PLVB	3138				55.99
jcf7180000140293	78768	33.4875	1.0769	9059	0.115009	69709		54.73	PLVB	9060				38.39
jcf7180000139296	21987	31.4826	1.01243	3286	0.149452	18701	1	49.37	PLVB	3287				55.7
jcf7180000181399	38142	29.3803	0.944818	25261	0.662288	12881		57.79	PLVB	25262		1088		40.12		43.75		1
jcf7180000166507	26554	35.1329	1.12981	3272	0.123221	23282		51.91	PLVB	3273				36.51
jcf7180000169271	27194	40.4897	1.30208	3283	0.120725	23911		46.76	PLVB	3284				55.57
jcf7180000144497	68926	37.5857	1.20869	24212	0.351275	44714		46.26	PLVB	24213		1135		37.87		43		1
jcf7180000141953	19882	34.9412	1.12365	1234	0.0620662	18648		45.63	PLVA			1235				32.87
jcf7180000158502	35472	31.0099	0.997226	23334	0.657815	12138		52.72	PLVB	23340				29.45
jcf7180000169952	23568	55.1093	1.77222	8323	0.353148	15245		48.29	PLVA			8323				37.32
jcf7180000186095	40290	32.8152	1.05528	1324	0.0328618	38966		50.88	PLVA			1325				42.19
jcf7180000145169	27383	39.3482	1.26537	14776	0.539605	12607		59.68	PLVB	14776				40.12
jcf7180000181444	10553	22.623	0.727515	2760	0.261537	7793		49.6	PLVB	2762				38.09
jcf7180000172970	255885	35.4722	1.14073	3587	0.014018	252298	5	51.38	PLVB	3590				44.12
jcf7180000163344	16475	30.1808	0.970563	1631	0.0989985	14844		47.93	PLVB	1632				48.71
jcf7180000170675	21948	67.7387	2.17836	5724	0.260798	16224		56.8	PLVB	5725				32.3
jcf7180000184855	43064	51.7284	1.6635	4351	0.101036	38713		48.69	PLVB	4356				45.75
jcf7180000165117	33568	34.5147	1.10993	4336	0.129171	29232	1	54.01	PLVB	4339				45.68
jcf7180000181701	27019	24.7762	0.79676	3288	0.121692	23731		51.38	PLVB	3289				55.4
jcf7180000185595	25185	36.7338	1.1813	2193	0.0870756	22992		58.36	PLVB	2193				30.92
jcf7180000158270	5103	35.2589	1.13386	2254	0.441701	2849		39.77	PLVB	2254				28.66
jcf7180000178038	140329	42.363	1.36232	67005	0.477485	73324		38.91	NCLDV	25607	41409			28.98	31.6
jcf7180000180638	5518	59.4172	1.91075	2597	0.470642	2921		67.34	PLVB	2598				34.33
jcf7180000173664	21362	26.5311	0.853195	11661	0.545876	9701		47.03	PLVA	1851		11661		41.98		36.2
jcf7180000153800	141316	30.6835	0.986728	6549	0.0463429	134767	2	51.29	PLVB	6552				55.88
jcf7180000184523	115040	32.9163	1.05853	81556	0.708936	33484		43.31	PLVB	76389	5199			30.93	32.06			1
jcf7180000171472	19279	22.2611	0.715877	2086	0.108201	17193		50.65	PLVB	2087				38.38
jcf7180000184666	59596	35.2891	1.13484	2514	0.042184	57082	1	49.35	PLVB	2515				44.02
jcf7180000141337	39077	29.8139	0.958762	4828	0.123551	34249		56.41	PLVB	4829				37.56				1
jcf7180000170505	38291	31.5658	1.0151	2210	0.0577159	36081		52.58	PLVB	2211				49.07
jcf7180000152184	15770	37.7609	1.21433	4354	0.276094	11416		59.29	PLVB	4359				45.7
jcf7180000155191	51759	31.8073	1.02287	14480	0.279758	37279		49.12	PLVB	14484				28.69
jcf7180000186349	81956	38.473	1.23723	1475	0.0179975	80481	3	49.57	PLVB	1476				36.25
jcf7180000155174	36092	33.2019	1.06771	5800	0.1607	30292		49.68	PLVB	5801				38.3
jcf7180000143343	8424	30.0875	0.967562	1071	0.127137	7353		53.03	PLVB	1072				43.1
jcf7180000143971	24485	40.9838	1.31797	11763	0.480417	12722		51.74	PLVB	11766				39.91
jcf7180000144616	27965	29.9508	0.963165	1642	0.0587163	26323		51.68	PLVB	1643				49.3
jcf7180000165522	41968	26.6436	0.856813	41171	0.981009	797		40.9	PLVB	41177				29.97				3
jcf7180000147308	10188	39.6115	1.27384	9603	0.94258	585		50.6	PLVB	9603				40.56
jcf7180000165053	16868	30.0562	0.966555	3538	0.209746	13330		55.79	PLVB	3539				35.94
jcf7180000142622	38546	28.4988	0.916471	12582	0.326415	25964	1	54.57	PLVA			12582				36.16				1
jcf7180000166865	12356	37.4552	1.2045	2856	0.231143	9500		45.69	PLVB	2857				37.63
jcf7180000166342	28677	39.5009	1.27028	18989	0.662168	9688		49.85	PLVB	18989				39.58
jcf7180000172057	83922	34.5527	1.11115	1369	0.0163128	82553	2	51.02	PLVB	1370				35.04
jcf7180000170298	31724	30.4579	0.979474	25086	0.790758	6638		51.22	PLVB	25088		1137		38.46		43.45		1
jcf7180000161741	17475	31.5126	1.01339	13775	0.788269	3700		42.51	PLVA	2969		10807		33.24		36.22
jcf7180000157814	93907	39.4122	1.26743	11361	0.120981	82546	4	52.33	PLVB	11362				37.33				1
jcf7180000159026	79509	31.1316	1.00114	4341	0.0545976	75168	2	48.08	PLVB	4344				45.74
jcf7180000186658	96828	32.7314	1.05258	2787	0.028783	94041		49.69	PLVA			2790				37.17				1
jcf7180000142498	66971	36.1771	1.16339	23072	0.344507	43899		52.58	PLVB	23079				37.32				1
jcf7180000141138	88244	30.5933	0.983829	21709	0.246011	66535	1	50.98	PLVB	21714				40.55				1
jcf7180000175993	22677	33.5839	1.08	2717	0.119813	19960		50.95	PLVB	2718				37.67
jcf7180000146301	19020	30.9426	0.99506	19020	1	0			PLVB	19020				31.14				1
jcf7180000181350	16742	33.7236	1.08449	11785	0.703918	4957		43.55	PLVB	11787				30.23				1
jcf7180000142994	44054	42.3873	1.3631	2512	0.0570209	41542		53.7	PLVB	2513				44.21
jcf7180000186107	61984	34.2349	1.10093	8789	0.141795	53195		51.5	PLVB	8794				28.42				1
jcf7180000144985	23621	29.8004	0.958329	3289	0.139241	20332		45.94	PLVB	3290				55.38
jcf7180000166247	8505	33.7179	1.08431	4908	0.577072	3597		53.41	PLVA			4909				34.81
jcf7180000183392	39662	35.4386	1.13965	21212	0.534819	18450		50.99	PLVB	21215				30.7				1
jcf7180000154742	21129	31.9296	1.0268	2503	0.118463	18626	2	53.5	PLVB	2504				44.41
jcf7180000152218	41044	37.8782	1.2181	26002	0.633515	15042		47.34	PLVB	26006		1088		40.14		44.39		1
jcf7180000179160	17266	27.0488	0.869843	3846	0.22275	13420		49.93	PLVB	3846				45.37
jcf7180000164933	48577	44.8395	1.44196	26928	0.554336	21649		54.56	PLVB	26929				38.63				1
jcf7180000172133	19761	18.4534	0.59343	3612	0.182784	16149		54.78	PLVB	3612				41.28
jcf7180000146856	23860	39.7798	1.27925	23720	0.994132	140		62.86	PLVB	23720				37.99				1
jcf7180000175268	40299	30.9174	0.994251	25934	0.64354	14365	1	53.89	PLVA	3284		22654		55.85		36.7				1
jcf7180000186128	35872	45.3592	1.45867	13066	0.36424	22806	1	52.77	PLVB	13069				39.3
jcf7180000156071	8188	32.2165	1.03603	1656	0.202247	6532		41.64	PLVB	1657				49
jcf7180000186534	46102	34.3293	1.10397	38553	0.836254	7549		32.97	PLVB	38569				30.02				3
jcf7180000172130	33313	40.2667	1.29491	2535	0.0760964	30778		54.62	PLVB	2536				44.56
jcf7180000157274	25907	36.2743	1.16652	5925	0.228703	19982		46.9	PLVB	5927				28.75
jcf7180000161326	20519	34.7559	1.11769	3282	0.159949	17237		48.02	PLVB	3283				55.59
jcf7180000175206	14682	22.8402	0.734502	12686	0.864051	1996		53.26	PLVB	12690				29.24				1
jcf7180000181017	37771	28.7863	0.925717	4505	0.119271	33266	1	51.61	PLVB	4506				44.81
jcf7180000171151	25409	48.0108	1.54394	12387	0.487504	13022		55.29	PLVB	12388		1088		40.12		43.93		1
jcf7180000150065	54017	36.0914	1.16064	38419	0.711239	15598		53.44	PLVB	38423				32.2				3
jcf7180000156240	118048	28.993	0.932365	1653	0.0140028	116395		51.35	PLVB	1654				48.67
jcf7180000186113	44619	54.6403	1.75714	1012	0.0226809	43607		55.08	PLVA			1013				34.65
jcf7180000139672	32464	30.9343	0.994793	3961	0.122012	28503		50.11	PLVB	3964				44.8
jcf7180000154693	5097	135.241	4.3491	3223	0.632333	1874		49.2	PLVB	3223				27.49
jcf7180000143854	53179	38.6465	1.2428	3290	0.0618665	49889		56.05	PLVB	3291				55.67
jcf7180000185313	127326	32.3553	1.04049	2212	0.0173727	125114	2	50.45	PLVB	2213				38.32				1
jcf7180000148530	23670	37.0924	1.19283	3275	0.138361	20395		51.44	PLVB	3276				55.59
jcf7180000147230	111846	29.1674	0.937972	2100	0.0187758	109746	4	49.14	PLVB	2101				47.03
jcf7180000159390	6699	21.692	0.697579	3288	0.49082	3411		58.9	PLVB	3289				55.61
jcf7180000141340	37522	30.3342	0.975496	31354	0.835616	6168		43.61	PLVB	31358				29.47				1
jcf7180000172192	100667	30.7505	0.988883	3978	0.0395164	96689	2	47.78	PLVB	3981				44.94
jcf7180000186750	58091	34.8128	1.11952	22077	0.380042	36014	1	53.2	PLVB	22084				40.53				1
jcf7180000153782	63308	34.2124	1.10021	3371	0.0532476	59937	1	52.56	PLVA			3374				33.2
jcf7180000150152	29785	40.424	1.29997	4936	0.165721	24849		52.42	PLVB	4939				47.32
jcf7180000179069	28634	38.7238	1.24529	6401	0.223545	22233		48.05	PLVB	6401		1075		39.59		44.19		1
jcf7180000143886	52984	31.3003	1.00656	39055	0.737109	13929		36.77	PLVB	39075				28.67				2
jcf7180000158738	23475	32.69	1.05125	4336	0.184707	19139		45.83	PLVB	4339				45.79
jcf7180000159313	31652	30.7823	0.989904	5803	0.183338	25849	2	48.5	PLVB	5804				40.4
jcf7180000151445	22417	35.9362	1.15564	19718	0.8796	2699		45.65	PLVB	19725				29.15				1
jcf7180000170947	45069	43.4891	1.39854	39564	0.877854	5505		40.07	PLVB	39571				31.69				3
jcf7180000145117	19406	39.4236	1.2678	14738	0.759456	4668		51.33	PLVB	14738				40.53
jcf7180000172971	25688	29.2867	0.941811	8882	0.345765	16806		53.46	PLVB	8884				29.3
jcf7180000156576	19702	33.0029	1.06132	3408	0.172977	16294		48.32	PLVB	3411				46.5
jcf7180000163217	4577	29.1171	0.936356	1348	0.294516	3229		42.99	PLVB	1348				41.77
jcf7180000142124	27194	32.824	1.05556	8027	0.295175	19167		54.54	PLVB	8029				37.97
jcf7180000157092	37082	33.4872	1.07689	24180	0.652068	12902		52.96	PLVA			24181				36.79				1
jcf7180000146040	6292	38.3617	1.23365	1641	0.260807	4651		55.51	PLVB	1642				31.24
jcf7180000174595	46186	35.1158	1.12926	19535	0.422964	26651		47.47	PLVB	19535		1088		39.44		44.3		1
jcf7180000146742	46930	29.3139	0.942685	15001	0.319646	31929		49.44	PLVB	15004				40.47				1
jcf7180000159250	29779	32.8774	1.05728	16689	0.560428	13090		44.84	PLVB	16696				39.9				1
jcf7180000180428	35130	33.8777	1.08945	6405	0.182323	28725	2	52.45	PLVB	6406		1088		39.32		43.93		1
jcf7180000178416	29751	28.4225	0.91402	14819	0.498101	14932		55.59	PLVB	14819		1088		38.69		43.66		1
jcf7180000139559	49250	28.1323	0.904688	11088	0.225137	38162		51.81	PLVB	11088		1246		39.07		43.42		1
jcf7180000185374	41465	27.9976	0.900355	13959	0.336645	27506		52.55	PLVB	13961				30.99				1
jcf7180000170292	17334	20.2208	0.650267	5671	0.32716	11663		55.82	PLVB	5674				32.9				1
jcf7180000175757	29399	16.8662	0.542386	3281	0.111602	26118	2	46.39	PLVB	3282				55
jcf7180000141533	76798	32.1479	1.03382	1734	0.0225787	75064	1	52.7	PLVB	1735				39.02
jcf7180000150009	26248	30.6566	0.985863	1862	0.0709387	24386		55.01	PLVA			1863				43.48
jcf7180000181771	12837	34.0382	1.09461	4133	0.32196	8704		53.49	PLVA			4135				34.61
jcf7180000176142	37416	33.0991	1.06441	27762	0.741982	9654		34.61	PLVB	27772				29.35
jcf7180000182932	43277	32.5775	1.04764	36035	0.832659	7242		45.65	PLVB	36039				31.04				2
jcf7180000154900	71014	30.4874	0.980422	3287	0.0462866	67727	1	49.35	PLVB	3288				55.5
jcf7180000180102	33586	30.4978	0.980755	22659	0.674656	10927		51.73	PLVA			22661				37.09				1
jcf7180000151504	38120	27.5838	0.887049	12012	0.31511	26108		45.61	PLVB	12015				40.14				1
jcf7180000186932	33269	34.5617	1.11144	20327	0.610989	12942		59.15	PLVB	20330		1124		41.58		43.77		1
jcf7180000149733	44491	29.9127	0.961942	4801	0.107909	39690		54.67	PLVB	4802				45.67
jcf7180000153679	12013	27.3943	0.880954	12013	1	0			PLVB	12013				29.25
jcf7180000147987	9061	30.985	0.996424	2915	0.321708	6146		46.99	PLVB	2916				32.1
jcf7180000178939	34058	26.0822	0.838759	32103	0.942598	1955		52.69	PLVB	32103				32.01				2
jcf7180000179555	38445	31.2289	1.00427	1062	0.0276239	37383	1	50.79	PLVB	1063				43.65
jcf7180000154746	41449	30.9979	0.996838	1386	0.0334387	40063		52.51	PLVB	1387				35.47
jcf7180000177914	17593	31.6162	1.01672	15793	0.897687	1800		43.56	PLVB	15794				26.9
jcf7180000173891	27925	28.8004	0.926171	1407	0.050385	26518		54.31	PLVB	1407				31.49
jcf7180000144628	42837	27.2341	0.875803	2223	0.0518944	40614		49.83	PLVB	2223		1283		40.26		43.41
jcf7180000178590	17346	63.3641	2.03768	15634	0.901303	1712		49.71	PLVB	15634				32.26				1
jcf7180000157427	3994	22.492	0.723303	2383	0.596645	1611		52.76	PLVB	2383				43.77
jcf7180000158300	22449	26.9579	0.866921	4342	0.193416	18107		52.26	PLVB	4345				45.71
jcf7180000143408	59397	25.4008	0.816846	9978	0.167988	49419	1	51.87	PLVB	9979				37.88				1
jcf7180000173492	21279	36.3482	1.16889	20796	0.977302	483		47.62	PLVB	20796		1088		39.99		43.2		1
jcf7180000175039	10570	38.2127	1.22885	4419	0.41807	6151		47.76	PLVB	4423				45.83
jcf7180000139292	418321	61.3073	1.97154	418321	1	0			NCLDV	23164	395158			31.91	32.97			1	2
jcf7180000172099	14655	27.3954	0.88099	12067	0.823405	2588		61.28	PLVB	12067				29.51
jcf7180000146264	21922	31.2211	1.00402	1437	0.0655506	20485		55.25	PLVB	1438				41.52
jcf7180000151944	37752	32.116	1.0328	2193	0.0580896	35559		45.59	PLVB	2193				34.84
jcf7180000158455	45847	33.2991	1.07084	9480	0.206775	36367	3	49.54	PLVA			9480				36.84
jcf7180000140020	5621	23.6019	0.758995	4003	0.712151	1618		36.28	PLVB	4003				32.98
jcf7180000180340	20549	38.7125	1.24493	16383	0.797265	4166		58.52	PLVB	16383				41.04
jcf7180000153076	34179	34.441	1.10756	3044	0.0890605	31135		53.29	PLVB	3047				49.72
jcf7180000153585	27875	42.7334	1.37423	2010	0.0721076	25865		51.7	PLVB	2011				49.63
jcf7180000142246	30061	30.2518	0.972846	1807	0.0601111	28254		47.4	PLVA			1808				35.9
jcf7180000176541	68393	28.1453	0.905104	3276	0.0478996	65117	2	53.74	PLVB	3277				55.32
jcf7180000173407	8435	45.0343	1.44822	2374	0.281446	6061		42.63	PLVB	2376				38.72
jcf7180000173430	43589	28.7404	0.924243	1745	0.040033	41844		55.28	PLVB	1746				47.54
jcf7180000159941	30960	39.1385	1.25863	25718	0.830685	5242		62.15	PLVB	25719		1085		40.27		44.06		1
jcf7180000175137	20600	26.1567	0.841154	1067	0.0517961	19533		51.6	PLVB	1068				43.73
jcf7180000171511	79294	34.437	1.10744	12884	0.162484	66410		51.6	PLVB	12889				43.31
jcf7180000148221	36431	33.5536	1.07903	26216	0.719607	10215		40.23	PLVB	26226				29.29				1
jcf7180000156235	41722	36.7912	1.18314	14268	0.341978	27454	1	51.15	PLVA			14268				36.04
jcf7180000144850	49203	36.5517	1.17544	3101	0.0630246	46102	2	50.57	PLVA			3106				32.36
jcf7180000142611	40991	32.6104	1.04869	4537	0.110683	36454		49.71	PLVB	4542				35.07
jcf7180000140342	11708	76.9335	2.47405	1647	0.140673	10061		36.59	PLVB	1648				49.27
jcf7180000161737	10410	33.5592	1.07921	3775	0.362632	6635		47.58	PLVA			3780				36.08
jcf7180000153397	44589	29.0235	0.933344	1152	0.025836	43437		47.79	PLVB	1153				35.04
jcf7180000173163	64917	36.2621	1.16613	25208	0.388311	39709	1	48.17	PLVB	25209		1088		40.12		44.21		1
jcf7180000141127	53797	31.9663	1.02798	23228	0.431771	30569	1	53.02	PLVB	23231		1123		38.42		43.99		1
jcf7180000145552	13795	29.3559	0.944036	13733	0.995506	62		24.19	PLVB	13734				28.15				1
jcf7180000170121	24546	38.8991	1.25093	6501	0.26485	18045		52.83	PLVB	6502				30.87
jcf7180000163530	21106	35.7309	1.14904	8023	0.380129	13083		44.54	PLVB	8023				40.02
jcf7180000153780	9381	33.1764	1.0669	1210	0.128984	8171		48.07	PLVB	1211				32.7
jcf7180000143736	60301	31.0401	0.998197	33596	0.557138	26705		49.73	PLVB	33603				30.2				1
jcf7180000147464	36852	32.7288	1.0525	22630	0.614078	14222		44.69	PLVB	22634				26.84
jcf7180000147374	57578	32.7802	1.05415	27723	0.481486	29855		52.3	PLVB	27727				29.57
jcf7180000185766	70216	33.7079	1.08399	20102	0.286288	50114		52.55	PLVA			20105				35.65				1
jcf7180000151540	11799	31.4819	1.0124	2634	0.223239	9165		51.95	PLVA			2635				37.84				1
jcf7180000144886	19947	23.3614	0.751262	18024	0.903595	1923		42.28	PLVB	18025				31.3				1
jcf7180000175827	22229	36.0625	1.15971	7501	0.337442	14728		50.18	PLVB	7506				38.8
jcf7180000163280	20980	103.272	3.32106	3274	0.156053	17706		52.16	PLVB	3275				55.73
jcf7180000170038	53786	28.119	0.904257	13614	0.253114	40172	2	49.94	PLVA			13614				36.07				1
jcf7180000163877	19805	27.9471	0.898732	13961	0.704923	5844		54.5	PLVB	13963				32.05
jcf7180000158184	12954	31.8969	1.02575	3284	0.253512	9670		49.93	PLVB	3285				55.98
jcf7180000140073	79217	32.674	1.05074	3280	0.0414053	75937		51.53	PLVB	3281				55.9
jcf7180000141182	48351	37.889	1.21845	3290	0.0680441	45061		49.89	PLVB	3291				55.45
jcf7180000177240	25862	33.777	1.08621	20581	0.795801	5281		50.44	PLVB	20584				31.74				3
jcf7180000151750	52297	35.7709	1.15033	25649	0.490449	26648		50.21	PLVB	25650				39.43				1
jcf7180000187009	48930	32.4257	1.04276	6859	0.14018	42071		57.56	PLVB	6860				29.83
jcf7180000151374	19449	43.4294	1.39662	10044	0.516428	9405		49.54	PLVB	10053				38.68
jcf7180000140638	89354	35.469	1.14062	4369	0.0488954	84985	2	55.26	PLVB	4372				40.28
jcf7180000140423	39056	43.4441	1.39709	27523	0.704706	11533		61.1	PLVB	27527				29.48				2
jcf7180000153690	23897	46.516	1.49587	15791	0.660794	8106		46.2	PLVB	15798				30.65
jcf7180000164734	6881	26.8589	0.863735	4730	0.6874	2151		42.77	PLVB	4730				29.83
jcf7180000149340	1479	20.3212	0.653493	1103	0.745774	376		42.02	PLVB	1104				33.24
jcf7180000170145	101335	30.5334	0.981902	25045	0.247151	76290	1	53.72	PLVB	25046		1076		40.23		44.33		1
jcf7180000171608	49677	33.6502	1.08213	2337	0.0470439	47340	1	52.73	PLVB	2338				48.93
jcf7180000156057	27190	35.6022	1.14491	24196	0.889886	2994		42.69	PLVB	24200				31.13				2
jcf7180000145656	18635	28.4449	0.914739	5083	0.272766	13552		53.4	PLVA			5085				36.13
jcf7180000172424	54661	39.5441	1.27167	23130	0.423154	31531	1	51.43	PLVB	23134		1088		40.81		43.29		1
jcf7180000165640	7244	66.8838	2.15087	1060	0.146328	6184		48.17	PLVB	1061				34.78
jcf7180000148223	44332	33.0524	1.06291	4533	0.102251	39799	2	49.23	PLVB	4534				40.36
jcf7180000185176	25347	37.3904	1.20241	1659	0.0654515	23688		53.49	PLVB	1660				49.04
jcf7180000185295	20671	32.6693	1.05059	3344	0.161773	17327	1	49.26	PLVB	3347				39.44
jcf7180000171233	79243	29.5391	0.949925	3279	0.041379	75964	4	52.23	PLVB	3280				56.04
jcf7180000140843	33462	29.2434	0.940418	1543	0.046112	31919		53.47	PLVA			1544				30.44
jcf7180000142416	53513	29.8015	0.958364	1071	0.0200138	52442	1	53.01	PLVB	1071				43.04
jcf7180000147348	7780	40.9559	1.31707	4466	0.574036	3314		54.1	PLVA			4466				35.71
jcf7180000142977	78713	31.3495	1.00814	3286	0.0417466	75427		48.37	PLVB	3287				55.52
jcf7180000163334	35051	36.0181	1.15828	11919	0.340047	23132		55.7	PLVB	11924				40.62
jcf7180000148489	125967	33.162	1.06643	3284	0.0260703	122683	2	49.2	PLVB	3285				55.8
jcf7180000161552	10961	31.9349	1.02697	10662	0.972721	299		22.41	PLVB	10664				38.46
jcf7180000166801	9840	32.5043	1.04528	9497	0.965142	343		44.61	PLVA			9497				35.75
jcf7180000152358	22692	29.9821	0.964171	3282	0.144632	19410		50.43	PLVB	3283				55.77
jcf7180000178934	73756	42.2563	1.35889	22936	0.310971	50820		48.65	PLVB	22939		1243		37.83		43.93		1
jcf7180000149077	19736	34.1528	1.09829	3283	0.166346	16453	1	52.77	PLVB	3284				55.76
jcf7180000141689	150478	30.2352	0.972312	3284	0.0218238	147194	2	52.73	PLVB	3285				55.92
jcf7180000174336	19838	25.7612	0.828436	7105	0.358151	12733		57.44	PLVB	7105				28.12
jcf7180000184184	87617	34.8504	1.12073	26346	0.300695	61271		53.79	PLVB	26347				38.24				1
jcf7180000158876	22612	30.0685	0.966953	9995	0.442022	12617	1	52	PLVB	9998				39.75
jcf7180000168421	13025	30.0599	0.966674	4735	0.363532	8290		46.06	PLVB	4738				46.03
jcf7180000153455	44439	34.8507	1.12074	41147	0.925921	3292		51.12	PLVB	41151				31.86				1
jcf7180000141278	41213	30.7242	0.988037	3278	0.079538	37935	2	49.47	PLVB	3279				55.66
jcf7180000185751	56581	31.6362	1.01737	7775	0.137414	48806	1	52.19	PLVA			7776				34.44
jcf7180000153720	35757	35.2676	1.13415	3269	0.0914227	32488	1	51.21	PLVB	3270				55.75
jcf7180000180411	14306	23.7096	0.762459	4292	0.300014	10014		57.58	PLVB	4292				46.16
jcf7180000173445	16062	49.6715	1.59735	2773	0.172644	13289		55.12	PLVA			2774				35.51
jcf7180000139300	268862	37.1224	1.19379	28969	0.107747	239893	2	52.16	PLVB	28974				38.86				1
jcf7180000184615	50899	32.6645	1.05043	7100	0.139492	43799	2	52.49	PLVB	7100				40.63
jcf7180000175556	42595	31.2498	1.00494	2335	0.0548186	40260		48.94	PLVB	2336				44.35
jcf7180000152178	28030	32.6413	1.04969	13937	0.497217	14093		50.39	PLVA	1023		13943		42.72		36.99				1
jcf7180000179000	44373	26.1083	0.839598	1298	0.029252	43075		49.82	PLVB	1299				50.04
jcf7180000142995	76461	31.7164	1.01994	19924	0.260577	56537	3	52.41	PLVB	19931		1246		40.88		43.66		1
jcf7180000183277	27484	23.8394	0.766633	5390	0.196114	22094		50.07	PLVA			5393				38.51				1
jcf7180000149827	18690	35.2648	1.13406	5490	0.29374	13200		48.95	PLVB	5490				39.8				1
jcf7180000154380	29783	34.2538	1.10154	13103	0.439949	16680		49.87	PLVA			13108				35.53				1
jcf7180000149694	6713	30.2835	0.973864	6713	1	0			PLVB	6713				32.19				1
jcf7180000174442	58048	35.6102	1.14516	13848	0.238561	44200		51.05	PLVA			13851				32.36				1
jcf7180000150899	13975	36.6227	1.17772	2621	0.187549	11354		57.49	PLVA			2622				34.4
jcf7180000172215	23241	43.9781	1.41426	9164	0.394303	14077	1	49.98	PLVA			9169				38.16				1
jcf7180000145540	24962	32.5894	1.04802	2615	0.104759	22347		52.17	PLVB	2616				45.68
jcf7180000176327	11118	26.2562	0.844353	2863	0.25751	8255		53.17	PLVA			2864				37.15
jcf7180000165155	23870	26.6486	0.856971	7796	0.326602	16074		50.81	PLVB	7798				36.88				1
jcf7180000146064	76699	48.8474	1.57085	59681	0.77812	17018		43.22	PLVB	57089		2608		31.68		33.21		4
jcf7180000181419	17581	28.5286	0.91743	13183	0.749844	4398		50.3	PLVB	13183				31.59				1
jcf7180000178221	11297	49.1595	1.58088	3283	0.290608	8014		52.5	PLVB	3284				55.51
jcf7180000155855	34909	35.4065	1.13861	29429	0.84302	5480		36.79	PLVB	29436				29.69				1
jcf7180000139844	10202	39.5501	1.27186	8961	0.878357	1241		38.92	PLVB	8961				25.48
jcf7180000167599	3204	20.3908	0.655732	1699	0.530275	1505		42.33	PLVB	1700				38
jcf7180000151274	49203	36.7047	1.18036	2337	0.0474971	46866		45.81	PLVB	2338				48.85
jcf7180000172540	15383	47.072	1.51375	2156	0.140155	13227		53.71	PLVA			2157				34.54
jcf7180000140642	80290	28.8119	0.92654	3280	0.0408519	77010		44.47	PLVB	3281				56.02
jcf7180000176642	39560	38.358	1.23353	4337	0.109631	35223	1	50.71	PLVB	4340				45.78
jcf7180000156439	26297	30.0348	0.965866	13113	0.49865	13184		46.35	PLVB	13115				29.68
jcf7180000159646	56547	28.9852	0.932113	18032	0.318885	38515		50.36	PLVA			18036				36.62				2
jcf7180000161562	11945	43.1875	1.38884	8816	0.738049	3129		54.62	NCLDV		8818				34.11
jcf7180000142250	57374	37.3484	1.20106	27332	0.476383	30042		52.31	PLVB	27335				32.15				1
jcf7180000160461	48581	38.9088	1.25124	18892	0.388876	29689		54.62	PLVB	18895				37.6				1
jcf7180000139499	208026	33.6253	1.08133	12801	0.0615356	195225		52.92	PLVB	12804				38.15
jcf7180000181712	17154	27.9211	0.897895	16645	0.970328	509		20.83	PLVB	16646				32.03				2
jcf7180000148483	35229	38.799	1.24771	5772	0.163842	29457	1	46.18	PLVB	5773				39.94				1
jcf7180000174096	57063	32.7804	1.05416	35061	0.614426	22002		52.7	PLVB	35072				31.44				4
jcf7180000185132	26575	38.0169	1.22256	4564	0.17174	22011		50.47	PLVB	4565				33.17
jcf7180000140326	15152	32.2592	1.0374	4183	0.276069	10969		52.1	PLVB	4185				33.81				1
jcf7180000141473	53062	31.0135	0.99734	3280	0.0618145	49782		53.62	PLVB	3281				55.59
jcf7180000144804	35234	31.4147	1.01024	3286	0.0932622	31948		50.62	PLVB	3287				55.73
jcf7180000164009	13962	26.7633	0.860661	5842	0.418421	8120		50.05	PLVA			5844				35.34
jcf7180000153288	49558	43.263	1.39126	10758	0.217079	38800		51.14	PLVA			10769				36.66				1
jcf7180000146838	21685	28.2884	0.909705	6903	0.318331	14782		48.85	PLVB	6906				39				1
jcf7180000141169	20425	33.1693	1.06667	10922	0.534737	9503		52.52	PLVB	10922		1085		40.61		42.67		1
jcf7180000169997	29873	37.2027	1.19637	24729	0.827804	5144		44.38	PLVB	24731				31.75				1
jcf7180000148064	34882	35.7615	1.15003	9711	0.278396	25171		51.26	PLVB	9714				31.25				1
jcf7180000143727	34684	37.4591	1.20462	7931	0.228665	26753		53.64	PLVB	7932		1112		38.69		44.6		1
jcf7180000180885	25665	38.232	1.22947	6766	0.263628	18899		54.53	PLVB	6766				33.99				1
jcf7180000176983	29394	28.8036	0.926273	22165	0.754065	7229		51.4	PLVB	22168				30.58				3
jcf7180000147984	20474	39.3648	1.2659	12337	0.602569	8137		47.83	PLVB	12342				31.32
jcf7180000159720	11024	39.138	1.25861	3066	0.27812	7958		45.12	PLVB	3067				40.27
jcf7180000165060	22499	19.4427	0.625243	3184	0.141517	19315		51.52	PLVB	3184				41.58
jcf7180000154660	14656	22.0407	0.708792	12652	0.863264	2004		59.68	PLVB	12652				27.43
jcf7180000153310	35367	47.5174	1.52808	4620	0.13063	30747		51.36	PLVA			4621				36.4
jcf7180000184112	39923	25.3107	0.81395	8392	0.210205	31531		57.24	PLVB	8394				40.23
jcf7180000160365	30175	37.7465	1.21386	17230	0.571002	12945		50.17	PLVB	17230				39.1				1
jcf7180000153281	10121	47.6274	1.53162	1338	0.1322	8783		56.13	PLVB	1338				46.26
jcf7180000140664	20366	32.2228	1.03623	2789	0.136944	17577		53.55	PLVB	2792				49.46
jcf7180000175526	60196	33.9933	1.09316	17261	0.286747	42935		50.21	PLVB	17261		1850		39.5		43.08		1
jcf7180000174567	24807	25.437	0.818009	7530	0.303543	17277		56.61	PLVB	7530				38.42
jcf7180000148121	13117	27.5391	0.885609	13117	1	0			PLVB	13117				37.74
jcf7180000171737	34067	26.8347	0.862957	4967	0.145801	29100		53.08	PLVB	4968				40.86				1
jcf7180000178767	46978	30.1286	0.968883	19013	0.404721	27965		53.74	PLVB	19015				27.91
jcf7180000181503	18632	33.5487	1.07887	9058	0.486153	9574		47.23	PLVA			9058				35.63
jcf7180000183129	13757	38.2818	1.23108	3889	0.282692	9868		52.4	PLVA			3890				35.12
jcf7180000153535	57958	31.3508	1.00819	57668	0.994996	290		51.38	PLVB	57670				31.42				3
jcf7180000157370	11461	47.0117	1.51181	5792	0.505366	5669		49.57	PLV2				5795				33.58				2
jcf7180000175390	23237	33.9097	1.09048	9311	0.400697	13926		51.04	PLVB	9314		1112		39.3		44.42		1
jcf7180000160564	10526	39.3964	1.26692	1944	0.184686	8582		58.73	PLVB	1945		1842		43.8		44.14
jcf7180000185638	65531	33.1468	1.06595	3269	0.0498848	62262		49.09	PLVB	3270				55.78
jcf7180000156598	9566	67.6044	2.17404	4742	0.495714	4824		46.66	PLVB	4745				38.59
jcf7180000184268	62128	30.3423	0.975756	5300	0.0853078	56828		49.13	PLVB	5303				56.4
jcf7180000176031	83990	40.4373	1.30039	13369	0.159174	70621	1	52.46	PLVB	13373				39.09				1
jcf7180000154979	19110	27.5889	0.887212	2522	0.131973	16588		50.99	PLVB	2523				44.27
jcf7180000143990	44846	29.8623	0.960319	16869	0.376154	27977		53.98	PLVB	16869				38.16
jcf7180000181443	19451	39.596	1.27334	14954	0.768804	4497		41.85	PLVB	14954				38.79				1
jcf7180000154330	28284	30.9078	0.99394	3322	0.117452	24962	2	52.38	PLVB	3325				37.53
jcf7180000177024	48388	29.959	0.96343	3284	0.0678681	45104		52.98	PLVB	3285				55.77
jcf7180000147978	37343	31.7352	1.02055	8953	0.23975	28390		49.52	PLVB	8956				39.33
jcf7180000144805	15438	27.6165	0.8881	3277	0.212268	12161		53.05	PLVB	3278				56.07
jcf7180000185236	65203	31.1915	1.00307	3295	0.0505345	61908	1	49.59	PLVB	3296				55.46
jcf7180000178514	26534	30.5916	0.983772	11620	0.437929	14914		57.73	PLVB	11623				30.91				1
jcf7180000146607	27924	31.8294	1.02358	1735	0.0621329	26189		51.36	PLVB	1736				28.97
jcf7180000177090	28204	27.7441	0.892203	1640	0.0581478	26564		53.95	PLVB	1641				49.36
jcf7180000151388	112275	32.9459	1.05948	3283	0.0292407	108992		50.25	PLVB	3284				55.45
jcf7180000184721	43862	29.0177	0.933159	3265	0.074438	40597		52.2	PLVB	3266				56.06
jcf7180000179838	8532	26.3254	0.846578	2768	0.324426	5764		43.25	PLVB	2769				28.31
jcf7180000175045	8813	25.573	0.822384	4218	0.478611	4595		48.84	PLVB	4218				41.39
jcf7180000173130	21806	26.9528	0.866756	2096	0.0961203	19710		49.91	PLVB	2097				46.73
jcf7180000140190	55718	35.33	1.13615	3270	0.0586884	52448		51.29	PLVB	3271				55.82
jcf7180000172242	27850	34.9446	1.12376	20739	0.744668	7111		41.19	PLVB	20741		1104		39.35		43.3		1
jcf7180000143126	56516	35.6971	1.14796	38716	0.685045	17800		44.08	PLVB	38725				28.81				1
jcf7180000174313	23510	24.2684	0.78043	8100	0.344534	15410		45.46	PLVB	8103				40.37
jcf7180000143117	80675	32.3631	1.04074	4085	0.0506353	76590		51.09	PLVB	4086				40.53
jcf7180000148551	28924	29.2895	0.941899	13183	0.455781	15741		57.4	PLVB	13188				31.39				1
jcf7180000141254	55048	30.1003	0.967973	11619	0.21107	43429		54.94	PLVB	11619				39.36
jcf7180000147482	38571	33.6098	1.08083	10152	0.263203	28419		50.45	PLVB	10157				31.04				1
jcf7180000166562	16631	26.2931	0.845542	13849	0.832722	2782		29.87	PLVB	13849				30.12
jcf7180000145595	30946	49.7162	1.59879	3069	0.0991728	27877		47.86	PLVB	3070				55.99
jcf7180000141597	15366	57.1043	1.83638	4010	0.260966	11356		53.43	PLVB	4011				28.55
jcf7180000140616	24767	36.4929	1.17355	1396	0.0563653	23371		54.37	PLVB	1397				39.44
jcf7180000164197	38071	37.2847	1.19901	1084	0.0284731	36987		49.92	PLVB	1085				43.04
jcf7180000146522	22676	30.6904	0.98695	2291	0.101032	20385		52.18	PLVB	2292				37.39
jcf7180000178208	51847	33.8734	1.08931	26077	0.502961	25770		51.18	PLVB	26078		1085		39.34		43.04		1
jcf7180000156425	26712	37.3091	1.1998	14146	0.529575	12566		52.97	PLVB	14151				32.56
jcf7180000181287	7127	38.8134	1.24817	4543	0.637435	2584		53.6	PLVB	4543				29.34				1
jcf7180000141530	57980	31.0261	0.997746	36672	0.632494	21308		49.86	PLVB	36680				30.72				1
jcf7180000173796	27413	43.7413	1.40665	2101	0.0766425	25312		49.97	PLVB	2102				47.53
jcf7180000180284	33083	31.0792	0.999454	14523	0.438987	18560		54.18	PLVA	1851		14523		42.46		36.83				1
jcf7180000140613	12121	33.493	1.07708	4230	0.348981	7891		56.55	PLVB	4233				28.51
jcf7180000175107	52552	37.769	1.21458	14155	0.269352	38397	1	50.95	PLVB	14158				30.56				1
jcf7180000173329	33188	29.7574	0.956946	11886	0.358141	21302		49	PLVB	11889				29.36
jcf7180000149599	15313	30.546	0.982307	2489	0.162542	12824		52.25	PLVB	2490				43.94
jcf7180000170274	83920	36.8134	1.18385	2935	0.0349738	80985	1	50.51	PLVB	2936				56.37
jcf7180000147101	66416	31.8183	1.02322	25332	0.381414	41084	1	50.81	PLVB	25333				38.29				1
jcf7180000180017	32098	36.5805	1.17636	3274	0.102	28824	1	55.43	PLVB	3275				55.76
jcf7180000152975	9857	34.4856	1.109	4590	0.465659	5267		57.03	PLVB	4590				39.26
jcf7180000144437	29619	31.3041	1.00668	16512	0.55748	13107		59.81	PLVB	16512		1132		38.64		43.2		1
jcf7180000161674	57543	31.9786	1.02838	11546	0.20065	45997	1	52.14	PLVB	11553				37.53
jcf7180000153511	22419	37.335	1.20063	10166	0.453455	12253		45.37	PLVB	10166				32.94				1
jcf7180000166985	34129	28.1637	0.905697	3280	0.096106	30849	1	46.75	PLVB	3281				55.59
jcf7180000169015	5021	15.1056	0.485769	5021	1	0			PLVB	5021				28.78
jcf7180000175389	19818	29.7087	0.95538	13057	0.658845	6761		50.98	PLVB	13057				39.79
jcf7180000186286	55818	27.8317	0.895021	19719	0.353273	36099		47.81	PLVB	19728				29.52
jcf7180000146893	35760	31.8519	1.0243	1178	0.0329418	34582	1	51.41	PLVA			1179				34.69
jcf7180000158704	23699	30.8393	0.991739	1340	0.0565425	22359		48.79	PLVA			1341				33.04
jcf7180000173304	70144	30.7894	0.990134	8996	0.12825	61148		53.33	PLVA			8999				35.26
jcf7180000144910	48283	31.9832	1.02852	1275	0.0264068	47008		48.08	PLVB	1276				50.16
jcf7180000173577	80722	39.9674	1.28528	54715	0.67782	26007		55.73	PLVB	54727				32.76				2
jcf7180000148772	25510	28.6554	0.921509	3899	0.152842	21611		46.24	PLVB	3900				40.23
jcf7180000165415	11918	28.1172	0.904201	4389	0.368266	7529		59.45	PLVB	4389				44.7
jcf7180000168811	7163	33.756	1.08553	4733	0.660757	2430		67.45	PLVB	4733				37.93
jcf7180000149768	27524	32.9896	1.06089	11315	0.411096	16209		43.49	PLVA			11316				35.03
jcf7180000162432	25719	26.092	0.839075	1774	0.0689762	23945	1	48.36	PLVB	1775				28.11
jcf7180000179806	31275	28.4002	0.9133	3286	0.105068	27989		50.54	PLVB	3287				55.46
jcf7180000153391	54606	32.7062	1.05178	1280	0.0234406	53326	1	51.22	PLVA			1283				33.05
jcf7180000178040	9952	21.4051	0.688352	8809	0.885149	1143		26.07	PLVB	8810				27.22
jcf7180000173013	41647	45.1825	1.45299	8696	0.208803	32951		56.58	PLV2				8699				31.5
jcf7180000165684	10387	33.0933	1.06422	8643	0.832098	1744		33.54	PLVB	8644				30.71				1
jcf7180000170278	51867	34.7078	1.11614	25455	0.490774	26412		52.08	PLVB	25460				38.47				1
jcf7180000150631	46322	33.0885	1.06407	1655	0.0357282	44667		50.97	PLVB	1656				48.43
jcf7180000156210	36965	40.7291	1.30978	5399	0.146057	31566		42.44	PLV2				5402				32.21				3
jcf7180000155719	20882	28.5588	0.9184	9683	0.463701	11199		40.44	PLVB	9687				33.19				1
jcf7180000170652	12261	26.4678	0.85116	5276	0.430307	6985		53.41	PLVB	5279				34.29
jcf7180000186187	14517	44.0322	1.416	1831	0.126128	12686		50.56	PLVB	1832				33.57
jcf7180000172421	19522	31.0149	0.997384	12284	0.629239	7238		53.77	PLVB	12286				28.38
jcf7180000147063	24480	45.6828	1.46908	20318	0.829984	4162		37.67	PLVB	20323				28.48				1
jcf7180000140812	102540	38.7284	1.24544	7134	0.0695728	95406	1	51.01	PLVB	7135				31.7				1
jcf7180000177120	33969	45.3859	1.45953	9506	0.279843	24463	1	49.76	PLVB	9509				36.05
jcf7180000161515	25651	35.3325	1.13623	24186	0.942887	1465		28.05	PLVB	24188				31.03				1
jcf7180000166381	21652	38.2207	1.22911	16628	0.767966	5024		56.03	PLVB	16629				30.64				1
jcf7180000147442	32995	44.9419	1.44525	24393	0.739294	8602		45.32	PLVB	24400				30.43				1
jcf7180000166730	15528	30.1312	0.968967	3420	0.220247	12108		52.93	PLVB	3421				35.4
jcf7180000184432	119087	32.2239	1.03626	11578	0.097223	107509	1	51.6	PLVB	11578				36.52
jcf7180000176606	16273	56.6031	1.82026	2790	0.17145	13483		44.57	PLVB	2791				29.56
jcf7180000145590	47385	34.054	1.09512	11169	0.235708	36216		42.35	PLVB	11171				30.29
jcf7180000153934	22262	32.7156	1.05208	3272	0.146977	18990		48.41	PLVB	3273				55.42
jcf7180000147068	50477	30.5698	0.983073	1314	0.0260317	49163	2	50.09	PLVB	1315				36.2
jcf7180000157817	25177	40.8228	1.31279	3855	0.153116	21322		47.43	PLVA			3856				34.91
jcf7180000145851	34423	35.2834	1.13465	3295	0.0957209	31128		51.39	PLVB	3298				40.69
jcf7180000147801	26088	50.7583	1.6323	6893	0.264221	19195		47.75	PLVB	6894		1088		40.48		44.21		1
jcf7180000184976	85350	27.346	0.8794	3618	0.0423902	81732	2	53.44	PLVB	3619				38.77				1
jcf7180000171244	101587	33.5835	1.07999	32325	0.3182	69262	1	49.44	PLVB	32338				40.61				1
jcf7180000143840	70172	40.1444	1.29097	4453	0.0634584	65719		51.35	PLVB	4452		1859		40.39		43.25		2
jcf7180000172541	21183	27.5826	0.887008	4647	0.219374	16536		55.96	PLVB	4650				46.22
jcf7180000162221	19683	24.6982	0.794252	6346	0.32241	13337		46.78	PLVB	6347				28.72
jcf7180000180273	51392	33.629	1.08145	12268	0.238714	39124		53.32	PLVB	12275				40.6				2
jcf7180000149915	64924	37.0566	1.19168	12805	0.197231	52119		51.57	PLVB	12806				38.29
jcf7180000151625	21844	44.1153	1.41867	8748	0.400476	13096		42.97	PLV2				8755				34.09				2
jcf7180000178013	27120	31.0454	0.998367	6822	0.251549	20298		53.86	PLVB	6824				38.69
jcf7180000164136	37085	34.6511	1.11432	37051	0.999083	34		35.29	PLVB	37054				30.27				1
jcf7180000163481	7371	28.4089	0.913581	2079	0.282051	5292		52.74	PLVB	2080				48.51
jcf7180000162420	68455	22.2772	0.716397	1644	0.0240158	66811	1	43.07	PLVB	1645				49.36
jcf7180000181997	3341	23.4316	0.75352	1501	0.449267	1840		47.17	PLVB	1502				31.69
jcf7180000175560	36206	28.7289	0.923872	1071	0.0295807	35135		47.49	PLVB	1072				43.56
jcf7180000175363	72853	32.9157	1.05851	2518	0.0345627	70335	2	48.84	PLVB	2519				44.46
jcf7180000159054	106142	37.8109	1.21593	78097	0.735778	28045		46.76	PLVB	78121				31.22				3
jcf7180000153924	49476	57.3136	1.84311	16619	0.3359	32857		50.22	PLVB	16622				36.59
jcf7180000148562	24798	30.8337	0.991557	4513	0.18199	20285		51.92	PLVB	4514		1088		40.65		42.37		1
jcf7180000183412	28771	37.2335	1.19736	22708	0.789267	6063		40.77	PLVB	22713				30.56				1
jcf7180000170092	39741	33.6768	1.08299	1219	0.0306736	38522	1	50.2	PLVB	1220				49.02
jcf7180000166227	36390	30.9382	0.994919	6355	0.174636	30035		52	PLVB	6355				39.69				1
jcf7180000165156	21567	32.2264	1.03635	6174	0.286271	15393		45.48	PLV2				6179				33.26
jcf7180000176629	25920	33.7486	1.0853	15386	0.593596	10534		58.44	PLVA			15387				36.48				1
jcf7180000181212	25943	38.2525	1.23013	3956	0.152488	21987		48.78	PLVB	3956				40.8
jcf7180000156036	22158	32.3515	1.04037	14057	0.634398	8101		45.6	PLVB	14061				29.56
jcf7180000144148	130005	32.3158	1.03922	8595	0.0661128	121410	3	48.57	PLVB	8600				55.79
jcf7180000162131	11823	27.1901	0.874388	5051	0.427218	6772		51.73	PLVB	5052				39.27				1
jcf7180000186388	33255	29.1611	0.937769	2788	0.083837	30467		50.17	PLVB	2791				49.34
jcf7180000149667	24376	31.5907	1.0159	3281	0.1346	21095	2	55.46	PLVB	3282				55.64
jcf7180000179905	15295	41.6502	1.3394	1856	0.121347	13439	1	46.05	PLVA			1859				32.76
jcf7180000172566	19376	34.5203	1.11011	18240	0.941371	1136		22.01	PLVB	18242				33.31				2
jcf7180000178246	20033	34.0868	1.09617	3283	0.16388	16750		52.13	PLVB	3284				55.45
jcf7180000151243	6490	22.0114	0.707849	4071	0.627273	2419		47.13	PLVB	4071				39.99
jcf7180000149045	106058	31.2538	1.00507	1071	0.0100982	104987	2	51.65	PLVB	1072				43.47
jcf7180000171323	51822	34.6758	1.11511	3287	0.0634287	48535	1	52.31	PLVB	3288				55.84
jcf7180000165869	14403	32.3945	1.04175	2168	0.150524	12235		53.5	PLVB	2169				26.28
jcf7180000149002	50459	32.7289	1.05251	2435	0.048257	48024		47.64	PLVB	2436				37.07
jcf7180000182480	40451	34.6046	1.11282	23204	0.573632	17247	1	48.83	PLVA	1848		23204		42.05		36.64				1
jcf7180000145944	77742	39.7255	1.2775	25213	0.324316	52529	1	50.68	PLVB	25216		1088		40.69		43.66		1
jcf7180000166220	10707	30.17	0.970214	6364	0.594378	4343		47.5	PLVB	6366				37.73
jcf7180000144661	38745	31.6003	1.01621	5733	0.147967	33012		46.15	PLVB	5738				45.97
jcf7180000141453	112241	29.4903	0.948357	3295	0.0293565	108946	5	51.02	PLVB	3296				55.61
jcf7180000150512	48874	32.1627	1.0343	14186	0.290257	34688		54.27	PLVA			14188				32.41
jcf7180000172004	15890	20.1516	0.648041	13560	0.853367	2330		30.3	PLVB	13565				27.26				1
jcf7180000176846	21362	34.0308	1.09437	19387	0.907546	1975		54.43	PLVB	19387		1088		39.94		44.12		1
jcf7180000152699	26225	31.3327	1.00761	21139	0.806063	5086		41.98	PLVB	21141				30.5				2
jcf7180000174416	53797	31.0815	0.999526	22010	0.409131	31787		52.14	PLVA			22011				32.18				1
jcf7180000176848	17728	30.8344	0.991582	14083	0.794393	3645		47.6	PLVB	14083				40.58
jcf7180000154480	38635	38.582	1.24073	25020	0.647599	13615		47.9	PLVA	3289		21733		55.46		36.52				1
jcf7180000174532	34597	38.6222	1.24202	2226	0.0643408	32371	1	49.98	PLVA			2227				36.78
jcf7180000146640	21276	44.0067	1.41518	5805	0.272843	15471		52.04	PLVB	5809				49.15
jcf7180000140222	134521	38.5427	1.23947	8863	0.0658856	125658	2	51.49	PLVB	8874				38.95				1
jcf7180000154783	9112	33.4939	1.0771	3297	0.361831	5815		53.04	PLVB	3298				55.79
jcf7180000178669	9727	24.3392	0.782705	5649	0.580755	4078		50.59	PLVB	5652				37.31
jcf7180000154525	12077	151.152	4.8608	1523	0.126107	10554		51.6	PLVA			1524				34.45
jcf7180000186880	106221	31.6697	1.01844	6846	0.0644505	99375	4	51.14	PLVB	6849				46.11
jcf7180000140652	29880	34.7686	1.1181	23586	0.789357	6294		50.94	PLVB	23587				38.8				1
jcf7180000186414	48052	36.9085	1.18691	7349	0.152938	40703	1	53.95	PLVA	1149		7350		42.91		37.01
jcf7180000176654	42811	29.8677	0.960494	3431	0.080143	39380		57.42	PLVB	3432				38.99
jcf7180000151757	29533	39.9707	1.28539	24305	0.822978	5228		41.07	PLVB	24315				32.04				2
jcf7180000174340	41259	36.2836	1.16682	16963	0.411135	24296		56.91	PLVB	16964				37.86
jcf7180000178501	43052	34.0721	1.0957	4638	0.10773	38414	1	51.35	PLVB	4641				45.38
jcf7180000155810	27741	37.1534	1.19479	5767	0.207887	21974		51.26	PLVB	5768		1141		38.96		43.56		1
jcf7180000145861	54157	30.2951	0.974237	1121	0.0206991	53036	1	49.44	PLVB	1122				37.08
jcf7180000156914	28760	29.797	0.958221	3817	0.132719	24943		52.51	PLVB	3818				44.11
jcf7180000181440	20196	45.1254	1.45116	12617	0.624728	7579		59.4	PLVB	12620				38.08
jcf7180000146690	16022	33.9285	1.09108	2518	0.157159	13504		55.01	PLVB	2519				44.3
jcf7180000179318	8011	33.5295	1.07825	2519	0.314443	5492		46.78	PLVB	2520				44.44
jcf7180000178431	39607	28.8068	0.926378	3283	0.0828894	36324	1	53.78	PLVB	3284				56.36
jcf7180000141833	10771	24.9112	0.8011	2804	0.260329	7967		43.62	PLVB	2805				27.2
jcf7180000144731	55099	24.8886	0.800374	984	0.0178588	54115	1	56.13	PLVA			984				35.87
jcf7180000155847	19014	33.8896	1.08983	7018	0.369096	11996		50.93	PLVB	7018				31.86				1
jcf7180000139586	55392	41.7275	1.34189	2388	0.0431109	53004	2	51.35	PLVB	2391				42.16
jcf7180000173020	112913	33.1549	1.0662	76138	0.674307	36775		39.85	PLVB	76161				30.34				3
jcf7180000186468	53386	29.4974	0.948586	10074	0.188701	43312	1	40.59	PLVB	10075				40.99
jcf7180000155983	17197	32.5086	1.04542	17196	0.999942	1		100	PLVB	17196				38.36				1
jcf7180000140580	45787	25.6236	0.82401	3283	0.0717016	42504		58.25	PLVB	3284				55.79
jcf7180000184107	44230	34.0462	1.09487	3243	0.0733213	40987		55.57	PLVA			3244				35.33
jcf7180000182259	21570	36.982	1.18928	19702	0.913398	1868		35.01	PLVB	19703		1088		39.41		44.21		1
jcf7180000153721	24041	34.5686	1.11167	1765	0.0734162	22276	2	51.93	PLV2				1766				32.56				1
jcf7180000145437	56522	38.0284	1.22293	32839	0.580995	23683		48.55	PLV2	4624			28227	49.59			33.31				6
jcf7180000152783	11499	29.5043	0.948807	2453	0.213323	9046		48.41	PLVB	2456				40.96
jcf7180000148582	31704	31.1276	1.00101	1730	0.0545672	29974	1	49.79	PLVB	1731				37.72
jcf7180000176071	7296	24.7057	0.794494	4340	0.594846	2956		48.34	PLVB	4343				45.8
jcf7180000144983	25417	28.6394	0.920994	15277	0.601054	10140		50.47	PLVB	15284				36.75				1
jcf7180000150041	27033	37.4416	1.20406	6352	0.234972	20681		44.64	PLVA	1101		6353		42.78		37.75
jcf7180000178999	61238	26.1236	0.840091	3377	0.0551455	57861	1	47.84	PLVB	3380				45.83
jcf7180000184224	124990	29.3703	0.944498	3276	0.0262101	121714	1	50.88	PLVB	3277				55.87
jcf7180000157278	44644	32.9391	1.05927	20502	0.459233	24142	2	50.1	PLVA			20503				37.2				1
jcf7180000148242	52114	32.7505	1.0532	17762	0.34083	34352		51.23	PLVB	17767				39.51				1
jcf7180000142117	48052	37.038	1.19108	16864	0.350953	31188		53.36	PLVA	1848		16867		42.59		35.8				1
jcf7180000172867	31019	29.3975	0.945373	5693	0.183533	25326		44.74	PLVB	5694				29.72
jcf7180000171153	25057	42.8131	1.37679	14454	0.576845	10603	1	51.67	PLVB	14456				40.79
jcf7180000186618	107817	36.0053	1.15787	23818	0.220911	83999	1	49.74	PLVA			23821				36.98				1
jcf7180000143879	54053	35.8892	1.15414	16836	0.311472	37217		51.15	PLVA			16836				32.93
jcf7180000143366	15765	41.8266	1.34507	7103	0.450555	8662		42.32	PLVA			7105				37.35
jcf7180000184419	59620	54.6483	1.7574	14523	0.243593	45097	1	55.09	PLVB	14528		1733		38.59		42.93		1
jcf7180000145377	15365	32.0376	1.03027	12040	0.783599	3325		50.59	PLVA			12040				36.56				1
jcf7180000173499	80235	30.8434	0.991869	25807	0.321643	54428		50.44	PLVB	25808		1088		39.76		44.3		1
jcf7180000141253	80812	30.6807	0.986638	3274	0.0405138	77538	1	52.4	PLVB	3275				55.33
jcf7180000186953	40837	32.1898	1.03517	11273	0.276049	29564	1	48.65	PLVB	11275				30.39				1
jcf7180000169760	12196	23.6907	0.761853	10281	0.842981	1915		32.06	PLVB	10282				29.1
jcf7180000139894	21173	35.2141	1.13242	20111	0.949842	1062		36.06	PLVB	20111				31.86				2
jcf7180000139839	31075	29.1358	0.936958	15119	0.486533	15956		52.33	PLVB	15124				33.05				2
jcf7180000162694	14049	33.0362	1.06239	2948	0.209837	11101		50.65	PLV2				2951				34.16				1
jcf7180000164494	21464	32.8377	1.056	14402	0.670984	7062		48.56	PLVB	14402		1088		40.7		42.83		1
jcf7180000155734	18422	34.2464	1.10131	1504	0.0816415	16918	1	50.22	PLVB	1504				47.07
jcf7180000180910	22946	27.4799	0.883706	12706	0.553735	10240		52.68	PLVB	12707				42.54				1
jcf7180000174986	36457	32.5542	1.04689	22553	0.618619	13904		49.58	PLVB	22559				30.82				2
jcf7180000154188	13289	38.1224	1.22595	12079	0.908947	1210		45.45	PLVB	12080				29.59
jcf7180000171621	52016	22.7078	0.730244	8439	0.162239	43577	2	52.33	PLVB	8442				39.47				1
jcf7180000185114	51213	30.8732	0.99283	6341	0.123816	44872		55.09	PLVB	6344				37.48
jcf7180000160185	18928	26.938	0.86628	1290	0.068153	17638		54.58	PLVB	1291				38.96
jcf7180000150957	14998	28.5949	0.919562	12671	0.844846	2327		42.89	PLVB	12673				28.94
jcf7180000141632	16313	32.9377	1.05922	6703	0.410899	9610		43.33	PLVA			6705				37.82				1
jcf7180000150632	86788	53.585	1.7232	12593	0.145101	74195	1	51.07	PLVB	12599				40.79
jcf7180000165351	17713	35.8394	1.15253	1217	0.0687066	16496		51.03	PLVB	1218				29.8
jcf7180000142746	36270	31.6414	1.01753	10023	0.276344	26247		53.61	PLVB	10032				40.45				1
jcf7180000150435	25653	38.9191	1.25157	10159	0.396016	15494		52.04	PLVA			10162				35.03
jcf7180000166800	97152	32.2857	1.03825	36783	0.378613	60369		52.43	PLVB	25390		13251		38.89		35.97		1		1
jcf7180000154079	12774	28.6332	0.920795	10428	0.816346	2346		42.58	PLVB	10429				28.03
jcf7180000168790	6844	25.3321	0.814637	1723	0.251753	5121		48.27	PLVA			1724				33.29
jcf7180000162477	24971	37.6896	1.21203	2375	0.0951103	22596		51.33	PLVB	2376				44.23
jcf7180000169814	15913	39.8064	1.28011	12187	0.765852	3726		39	PLVB	12193				29.3
jcf7180000161631	17835	33.4629	1.07611	12214	0.684833	5621		48.07	PLVB	12217				29.35				2
jcf7180000180426	26218	25.7708	0.828746	2518	0.0960409	23700		53.54	PLVB	2519				44.14
jcf7180000140014	40309	47.588	1.53035	36790	0.912699	3519		38.76	PLVB	36795				29.99				2
jcf7180000175210	15123	91.0656	2.92851	3400	0.224823	11723		38.43	PLV2				3403				36.14				3
jcf7180000147315	37998	45.763	1.47166	1477	0.0388705	36521		52.51	PLVB	1478				43.03
jcf7180000142356	21810	33.4605	1.07603	2078	0.0952774	19732	1	50.82	PLVB	2079				48.82
jcf7180000143580	32985	35.9002	1.15449	9384	0.284493	23601		47.54	PLVB	9391				37.08
jcf7180000156650	21458	25.2875	0.813204	10310	0.480473	11148		51.84	PLVB	10312				29.01
jcf7180000153465	29059	35.4644	1.14047	1450	0.0498985	27609		47.48	PLVA			1451				35.77
jcf7180000142391	86260	36.2443	1.16555	25677	0.29767	60583		48.88	PLVB	25678				38.99				1
jcf7180000182658	10730	28.9704	0.931637	4991	0.465144	5739		49.64	PLVB	4992				33.29				1
jcf7180000146010	71893	34.2274	1.10069	3291	0.0457764	68602	2	50.43	PLVB	3292				55.38
jcf7180000145927	74692	33.8609	1.08891	2292	0.030686	72400		51.14	PLVB	2293				42.17
jcf7180000184693	46245	36.1564	1.16273	1487	0.0321548	44758		47.94	PLVA			1488				34.81
jcf7180000143816	23872	28.3941	0.913105	9635	0.403611	14237		47.39	PLVB	9637				31.97				1
jcf7180000158007	32431	27.9918	0.900169	4337	0.13373	28094		52.77	PLVB	4340				45.62
jcf7180000142629	148676	36.1204	1.16157	4279	0.0287807	144397	2	50.25	PLVB	4282				45.42
jcf7180000143803	49222	32.7335	1.05265	2515	0.051095	46707		47.94	PLVB	2516				43.8
jcf7180000180721	10381	30.2514	0.972833	5683	0.547442	4698		43.91	PLVB	5685				33.61
jcf7180000175561	29852	34.2992	1.103	8729	0.292409	21123		46.6	PLVB	8729		1848		38.61		42.97		1
jcf7180000140608	73836	30.9902	0.99659	5873	0.0795411	67963	2	50.33	PLVB	5874				56.61
jcf7180000175964	21899	26.2169	0.84309	4319	0.197224	17580		53.68	PLVB	4322				45.84
jcf7180000143824	64224	32.0484	1.03062	2614	0.0407013	61610		53.64	PLVB	2615				39.92
jcf7180000147967	40319	32.287	1.03829	12801	0.317493	27518		48.53	PLVA			12807				35.51				1
jcf7180000148426	28263	36.6835	1.17968	21525	0.761596	6738		53.25	PLVB	21526				38.63				1
jcf7180000179236	17299	33.57	1.07955	3277	0.189433	14022		48.81	PLVB	3278				56.01
jcf7180000182669	25513	32.4255	1.04275	23390	0.916788	2123		40.23	PLVB	23391				31.9				1
jcf7180000152903	92603	29.4437	0.946857	5067	0.0547174	87536	3	52.72	PLVB	5067				39.59
jcf7180000183460	53198	37.5861	1.2087	25405	0.477556	27793	1	47.59	PLVB	25406		1088		40.75		43.29		1
jcf7180000158256	13140	45.2007	1.45358	1896	0.144292	11244		50.68	PLVB	1896				37.29
jcf7180000151528	5686	35.436	1.13956	5129	0.90204	557		47.76	PLVB	5131				36.48				1
jcf7180000156454	17950	51.0026	1.64015	13289	0.740334	4661		53.42	PLVA	3287		10003		55.7		37.12
jcf7180000140209	14878	35.5803	1.1442	8322	0.559349	6556		43.44	PLVA			8323				36.12
jcf7180000175641	71751	37.5364	1.20711	21878	0.304916	49873		52.99	PLVB	21879				38.83				1
jcf7180000162351	58264	31.0895	0.999785	26551	0.455702	31713	1	45.05	PLVB	26554		1853		39.44		43.98		1
jcf7180000148812	19680	28.7832	0.925617	3807	0.193445	15873		53.49	PLVA			3810				37.53
jcf7180000175386	39305	25.3851	0.81634	2326	0.0591782	36979		61.04	PLVB	2326				40.97
jcf7180000166631	5837	32.5535	1.04687	972	0.166524	4865		48.78	PLVB	973				26.72
jcf7180000140647	12413	127.072	4.08642	3106	0.250222	9307		56.56	PLVB	3107				33.22
jcf7180000143666	81659	35.3447	1.13662	21396	0.262016	60263		49.33	PLVB	21405				30.84				1
jcf7180000172451	20601	21.2598	0.683678	2236	0.108538	18365		57.16	PLVA			2237				36.3				1
jcf7180000184534	39757	29.6294	0.952829	1145	0.0288	38612		48.11	PLVA			1148				35.28
jcf7180000180125	11223	21.3457	0.686441	3105	0.276664	8118		46.14	PLVB	3105				55.85
jcf7180000146765	52962	29.8619	0.960307	23112	0.436388	29850		59.2	PLVA			23116				36.27				1
jcf7180000151588	24475	27.3018	0.877979	1231	0.0502962	23244		55.3	PLVB	1232				37.01
jcf7180000186338	106880	33.6449	1.08196	43043	0.402723	63837		49.64	PLVB	26080		1839	16977	39.28		43.72	33.72	1			7
jcf7180000184162	134079	38.3316	1.23268	29279	0.218371	104800	2	51.3	PLVB	25836		4593		38		38.36		1
jcf7180000140831	63967	28.4495	0.914887	1072	0.0167586	62895		53.96	PLVB	1073				43.62
jcf7180000164212	14637	37.315	1.19998	6610	0.451595	8027		52.17	PLVB	6611				38.87				1
jcf7180000147942	27825	31.1516	1.00178	8534	0.306703	19291		46.9	PLVB	8539				40.41
jcf7180000140950	27051	35.9983	1.15764	20004	0.739492	7047		53.47	PLVB	20008				32				3
jcf7180000168981	17097	35.0027	1.12563	13071	0.76452	4026		53.01	PLVB	13071		1124		39.91		44.04		1
jcf7180000159156	17345	62.1903	1.99993	12788	0.737273	4557		48.78	PLVB	12789				37.41
jcf7180000162053	15094	35.5111	1.14198	1192	0.0789718	13902		48.51	PLVB	1192				40.52
jcf7180000141856	28593	27.8101	0.894325	7104	0.248452	21489		49.41	PLVA			7109				37.16
jcf7180000181375	14264	25.1218	0.807875	2536	0.17779	11728		51.01	PLVB	2538				49.21
jcf7180000156568	20146	31.457	1.0116	19229	0.954482	917		36.64	PLVB	19231				28.11
jcf7180000152263	69662	33.5196	1.07793	25601	0.367503	44061	1	53.49	PLVB	25604				39.95				1
jcf7180000186371	77368	39.6629	1.27549	3012	0.0389308	74356		51.42	PLVB	3013				38.27
jcf7180000144011	76697	31.8202	1.02328	3290	0.0428961	73407		47.54	PLVB	3291				55.91
jcf7180000186435	102267	32.7714	1.05387	9896	0.0967663	92371	1	50.11	PLVB	9901				37.77				1
jcf7180000147341	43893	26.7973	0.861753	6580	0.14991	37313		50.14	PLVB	6583				55.61
jcf7180000153575	17599	31.1332	1.00119	4511	0.256321	13088		48.05	PLVB	4511		1088		39.41		43.11
jcf7180000166517	7293	31.3896	1.00943	5364	0.7355	1929		53.91	PLVB	5367				29.33
jcf7180000169602	7241	37.548	1.20748	5644	0.77945	1597		32.37	PLVB	5644				32				1
jcf7180000140183	140366	27.8542	0.895742	6795	0.0484092	133571	2	49.88	PLV2				6798				33.97				1
jcf7180000148753	51444	28.8286	0.927079	3050	0.0592878	48394		46.07	PLVB	3053				49.62
jcf7180000147219	43878	33.4792	1.07663	3285	0.0748667	40593	1	49.21	PLVB	3286				55.2
jcf7180000158775	29965	49.0015	1.5758	3282	0.109528	26683		56.06	PLVB	3283				55.86
jcf7180000184142	54243	30.3567	0.976218	12993	0.239533	41250		49.09	PLVB	12994				40.63				1
jcf7180000144724	37708	35.5086	1.14189	1078	0.0285881	36630	1	49.36	PLVB	1079				43.1
jcf7180000154875	53384	34.7849	1.11862	25244	0.472876	28140		48.77	PLVB	25251				39.32				1
jcf7180000185384	49761	31.195	1.00318	6082	0.122224	43679	1	55.41	PLVB	6082				39.12				1
jcf7180000154516	27731	42.074	1.35303	2126	0.0766651	25605		52.03	PLVB	2127				26.56
jcf7180000158141	20051	16.6556	0.535615	1676	0.0835869	18375		49.33	PLVB	1677				33.63
jcf7180000144761	56926	31.8401	1.02392	3285	0.0577065	53641	1	49.7	PLVB	3286				55.57
jcf7180000155041	22906	30.9618	0.995679	1652	0.0721208	21254	1	47.66	PLVB	1653				30.97				1
jcf7180000142862	8601	28.6534	0.921444	4233	0.492152	4368		41.9	PLVB	4233				30.29
jcf7180000184798	51181	32.0921	1.03203	21669	0.42338	29512	3	51.49	PLVB	21669				31.72				1
jcf7180000145145	34409	36.4398	1.17184	5681	0.165102	28728		53.03	PLVB	5682				37.66
jcf7180000171569	17810	33.6331	1.08158	14079	0.790511	3731		58.62	PLVB	14079				41.3
jcf7180000146830	81514	28.1408	0.904959	5239	0.0642712	76275	4	47.93	PLVB	5242				47.81
jcf7180000185956	52595	37.4992	1.20591	2519	0.0478943	50076	1	53.31	PLVB	2520				44.21
jcf7180000152012	44134	33.6867	1.0833	18975	0.429941	25159		56.3	PLVA	1149		18975		41.69		35.72				1
jcf7180000151612	77002	38.7788	1.24706	21787	0.282941	55215	2	52.45	PLVB	21792				32.14				1
jcf7180000174352	46102	43.7627	1.40733	3289	0.0713418	42813		50.94	PLVB	3290				55.47
jcf7180000141531	26403	38.5413	1.23942	7381	0.279552	19022		51.9	PLVB	7384				37.96
jcf7180000149110	9029	65.7113	2.11316	3036	0.33625	5993		60.74	PLVB	3037				38.95
jcf7180000163090	41759	41.3557	1.32993	24992	0.598482	16767		57.86	PLVB	24993				39.19				1
jcf7180000151060	47698	36.3262	1.16819	3278	0.0687241	44420	1	51.95	PLVB	3279				55.78
jcf7180000141889	94180	31.4243	1.01055	9736	0.103377	84444	1	50.9	PLVB	9745				30.88				3
jcf7180000166138	68780	31.7307	1.0204	30915	0.449477	37865		53.42	PLVB	30915		1149		40.14		43.26		1
jcf7180000150465	40744	36.3225	1.16807	18670	0.458227	22074		53.02	PLVB	18672				39.63				1
jcf7180000143070	93426	50.0592	1.60982	4287	0.0458866	89139	1	49.94	PLVB	4290				45.83
jcf7180000162750	8696	29.044	0.934006	4870	0.560028	3826		47.7	PLVB	4875				45.7
jcf7180000163476	90919	30.1339	0.969053	8328	0.091598	82591		48.33	PLVB	8328				39.88				1
jcf7180000173154	12708	30.0541	0.966487	3722	0.292886	8986		53.59	PLVB	3724				49.06
jcf7180000182922	49914	33.6139	1.08097	23624	0.473294	26290		51.82	PLVA	1851		23625		42.36		36.15				1
jcf7180000152639	36371	30.1401	0.969255	2940	0.0808336	33431		51.84	PLVA			2940				35.75
jcf7180000153034	27545	31.1145	1.00059	13094	0.475368	14451		43.4	PLVA			13098				36.62				1
jcf7180000183233	48299	31.2833	1.00602	17023	0.35245	31276		51.87	PLVB	17033				31.15				1
jcf7180000186277	57728	30.6241	0.984819	2785	0.0482435	54943		53.69	PLVB	2788				49.71
jcf7180000174119	19631	34.3753	1.10545	8283	0.421935	11348		55.94	PLVA			8283				36.36
jcf7180000174304	96293	34.1207	1.09726	3285	0.0341146	93008		50.64	PLVB	3286				55.33
jcf7180000155014	39228	34.9457	1.12379	5961	0.151958	33267	2	48.16	PLVB	5962				38.44
jcf7180000160573	93128	29.1469	0.937313	3738	0.0401383	89390	2	48.67	PLVB	3741				28.41
jcf7180000167620	30692	34.0303	1.09435	1420	0.0462661	29272		49.95	PLVA			1420				33.87
jcf7180000152936	59074	32.9062	1.0582	16664	0.282087	42410	1	50.16	PLVB	16671				37.81				1
jcf7180000140844	32214	33.3963	1.07397	3274	0.101633	28940		48.96	PLVB	3275				55.27
jcf7180000140619	41258	39.2047	1.26075	33108	0.802463	8150		43.96	NCLDV		33122				31.02
jcf7180000143306	40481	35.0557	1.12733	3034	0.0749487	37447	2	49.23	PLVB	3034				32.56				1
jcf7180000149841	57653	35.8097	1.15158	23263	0.4035	34390		46.45	PLVB	23268				40.66				1
jcf7180000146785	32579	31.2161	1.00386	4339	0.133184	28240		56.46	PLVB	4342				45.76
jcf7180000141060	21765	33.0251	1.06203	4482	0.205927	17283		46.23	PLVB	4483				44.72
jcf7180000165045	5944	28.6654	0.921829	2922	0.491588	3022		43.22	PLVB	2922				28.95
jcf7180000186491	25633	35.4043	1.13854	1555	0.060664	24078	2	49.34	PLVA			1555				31.96
jcf7180000185562	25927	30.9235	0.994446	4374	0.168704	21553	1	56.23	PLVB	4377				40.53
jcf7180000172275	79067	31.3396	1.00783	3564	0.0450757	75503	1	51.35	PLVB	3565				37
jcf7180000139577	43550	35.6861	1.1476	25994	0.596877	17556		52.22	PLVB	25995				39.44				1
jcf7180000142603	95453	28.8799	0.928729	4234	0.0443569	91219	3	50.05	PLVB	4235				40.76
jcf7180000160794	24954	33.6115	1.08089	22817	0.914362	2137		56.34	PLVB	22819				40				1
jcf7180000170757	36537	29.3669	0.944387	26129	0.715138	10408		52.27	PLVB	26136				32.2				2
jcf7180000146012	43519	33.661	1.08248	24959	0.57352	18560		42.29	PLVB	14428		10547		32.38		35.74				1
jcf7180000185614	54244	34.563	1.11149	20084	0.370253	34160		52.79	PLVA	1851		20091		42.46		35.72				1
jcf7180000174719	28937	47.2693	1.5201	19134	0.66123	9803		50.97	PLVB	19134				40.92
jcf7180000185267	38746	36.8072	1.18366	3169	0.0817891	35577		51.04	PLVA			1974	1197			34.14	35.34
jcf7180000181142	24722	27.3029	0.878014	4756	0.192379	19966		52.78	PLVB	4759				45.74
jcf7180000165357	10872	28.056	0.902233	1816	0.167035	9056		45.7	PLVB	1817				39.46				1
jcf7180000177259	61787	29.7329	0.956157	1902	0.0307832	59885	1	48.24	PLV2				1905				33.44
jcf7180000149765	34143	27.7607	0.892736	8909	0.260932	25234		49.38	PLVB	8910				38.31
jcf7180000160067	14272	30.3021	0.974464	8133	0.569857	6139		46.21	PLVB	8134				37.78				1
jcf7180000142170	27009	23.8432	0.766756	8276	0.306416	18733		47.84	PLVB	8277				40.41
jcf7180000179196	49149	32.6076	1.04861	43371	0.882439	5778		46.3	PLVB	43379				31.26				4
jcf7180000162258	10175	24.4162	0.785183	2340	0.229975	7835		51.75	PLVB	2341				48.78
jcf7180000185753	58545	26.6837	0.858102	2497	0.042651	56048	1	53.23	PLVB	2498				44.28
jcf7180000177146	25292	28.7083	0.92321	1135	0.0448759	24157		51.78	PLVA			1136				33.45
jcf7180000154849	41656	35.5481	1.14316	3752	0.0900711	37904		48.74	PLVA			3757				39.63				1
jcf7180000185143	78976	33.435	1.07521	1425	0.0180435	77551	1	50.27	PLVB	1426				40.25				1
jcf7180000186334	42814	34.1211	1.09728	2927	0.0683655	39887		49.58	PLVA			2930				36.25				1
jcf7180000175571	36815	33.4087	1.07437	8813	0.239386	28002		53.31	PLVA	1101		8813		42.78		36.85
jcf7180000186142	116713	28.7695	0.925176	1508	0.0129206	115205	5	51.87	PLVA			1509				42.88
jcf7180000186251	76861	31.9625	1.02786	3595	0.0467727	73266	1	48.9	PLVB	3595				37.97
jcf7180000142556	85029	30.2701	0.973435	3283	0.0386104	81746	2	51.77	PLVB	3284				55.66
jcf7180000142412	59848	41.0862	1.32126	15086	0.252072	44762	1	53.17	PLVB	15086				41.06
jcf7180000163561	17633	30.4395	0.978882	3283	0.186185	14350		45.42	PLVB	3284				55.63
jcf7180000148160	16261	32.2052	1.03566	3159	0.194268	13102		49.4	PLVB	3162				44.43
jcf7180000146843	42756	35.5279	1.14252	3179	0.0743521	39577	2	51.56	PLVB	3179				45.05
jcf7180000160186	17397	27.3774	0.880409	4832	0.277749	12565	1	51.35	PLVB	4835				35.41				1
jcf7180000175438	50043	34.0968	1.09649	26237	0.524289	23806	1	48.94	PLVB	26238		1088		39.97		44.67		1
jcf7180000139528	83203	33.7802	1.08631	23290	0.279918	59913		53.6	PLVA			23293				32.89				1
jcf7180000173957	20027	32.836	1.05595	4106	0.205023	15921		54.52	PLVB	4109				32.85				1
jcf7180000153305	25062	36.2986	1.1673	17219	0.687056	7843		40.72	PLVB	17226				30.69				1
jcf7180000184954	39446	28.2426	0.908234	8045	0.20395	31401		56.4	PLVA			8046				37.46
jcf7180000185432	39667	39.1361	1.25855	4786	0.120654	34881		55.55	PLVB	4789				45.9
jcf7180000165902	31665	28.394	0.913101	30140	0.95184	1525		45.38	PLVB	30140				30.81				2
jcf7180000156066	3959	22.9826	0.73908	3919	0.989896	40		22.5	PLVB	3921				38.94				1
jcf7180000172280	39019	37.5611	1.2079	11331	0.290397	27688		51.36	PLVB	11340				32.71
jcf7180000154743	27503	31.8172	1.02319	1166	0.0423954	26337	1	49.16	PLVB	1167				38.13
jcf7180000148768	81757	34.4201	1.10689	3285	0.04018	78472	2	51.34	PLVB	3286				55.96
jcf7180000150943	22159	30.8921	0.993435	13385	0.604044	8774		47.22	PLVB	13387				30.02				2
jcf7180000146859	50965	33.548	1.07885	4280	0.0839792	46685	2	48.87	PLVB	4285				37.97				1
jcf7180000186326	163408	59.5318	1.91444	134582	0.823595	28826		32.21	NCLDV	23830	110762	1088		33.54	34.96	44.03		2
jcf7180000144477	36243	29.0986	0.935761	24919	0.687553	11324		49.7	PLVB	24922				33.16				1
jcf7180000166828	20444	33.2304	1.06863	12556	0.614166	7888	1	48.07	PLVA			12560				36.03				1
jcf7180000141383	21601	48.5423	1.56104	18351	0.849544	3250		53.05	PLVB	18352				39.57
jcf7180000150115	32625	29.4514	0.947107	2785	0.085364	29840		52.97	PLVB	2788				49.68
jcf7180000170410	36372	32.0434	1.03046	35764	0.983284	608		39.64	PLVB	35765				29.29				1
jcf7180000171811	86337	38.211	1.2288	5069	0.0587118	81268	1	50.22	PLVB	5070				39.7				1
jcf7180000178414	14914	35.0284	1.12645	11418	0.765589	3496		50.34	PLVB	11418				38.52
jcf7180000140228	112359	29.3353	0.943372	25039	0.222848	87320	2	50.21	PLVB	25040		1149		39.37		43.08		1
jcf7180000146084	44064	31.1753	1.00254	3288	0.0746187	40776	1	53.22	PLVB	3289				55.58
jcf7180000155835	85088	32.6629	1.05038	8501	0.0999083	76587		52.8	PLVB	8506				37.83
jcf7180000173045	64450	28.4762	0.915744	4115	0.0638479	60335	2	51.64	PLVB	4116				37.05
jcf7180000140501	52141	32.2239	1.03626	2336	0.0448016	49805		49.24	PLVB	2337				44.33
jcf7180000173443	22115	39.0439	1.25558	3278	0.148225	18837		47.93	PLVB	3279				55.87
jcf7180000165432	10242	19.4244	0.624656	3283	0.320543	6959		50.17	PLVB	3284				55.91
jcf7180000144950	20319	46.4065	1.49235	3285	0.161671	17034		51.1	PLVB	3286				55.57
jcf7180000154905	64765	32.9627	1.06002	8985	0.138732	55780		50.11	PLVA			8988				36.36				1
jcf7180000145434	69311	37.9013	1.21884	60152	0.867856	9159		38.54	PLVB	60163				29.98				4
jcf7180000160793	24394	39.774	1.27906	5901	0.241904	18493		50.4	PLVB	5908				38.57				2
jcf7180000184605	32400	33.4379	1.07531	22059	0.680833	10341		43.92	PLVB	22059				38.44				1
jcf7180000174817	67516	42.491	1.36644	26336	0.390071	41180		53.96	PLVB	26337				39.84				1
jcf7180000140626	50201	33.1944	1.06747	23948	0.477042	26253		56.29	PLVB	23951				31.81				1
jcf7180000143833	29681	28.5575	0.918359	3171	0.106836	26510		54.46	PLVB	3172				27.14
jcf7180000186637	77388	36.5063	1.17398	20513	0.265067	56875	4	52.39	PLVB	20513				40.89				1
jcf7180000176090	25285	45.4687	1.46219	22389	0.885466	2896		35.05	PLVB	22390				32.37				1
jcf7180000142590	15234	31.2783	1.00586	5578	0.366155	9656		44.1	PLVB	5580				37.03
jcf7180000149801	18962	34.7325	1.11694	17588	0.927539	1374		25.62	PLVB	17590				29.41
jcf7180000160240	30197	30.8783	0.992994	3897	0.129053	26300		45.84	PLVB	3900				45.51
jcf7180000151099	43721	25.2305	0.811368	37980	0.86869	5741		41.07	PLVB	37988				29.12				1
jcf7180000185693	46584	28.9754	0.931798	2177	0.0467328	44407		45.43	PLVA			2180				34.22
jcf7180000149789	13164	24.111	0.775368	3617	0.274765	9547		49.5	PLVB	3618				31.65				1
jcf7180000177758	41308	34.9062	1.12252	2335	0.0565266	38973		50.01	PLVB	2338				28.74
jcf7180000171460	62962	25.7151	0.826954	4321	0.0686287	58641		53.18	PLVB	4326				46
jcf7180000141623	60216	31.4853	1.01251	3284	0.054537	56932	2	49.52	PLVB	3285				55.83
jcf7180000177968	18698	32.7857	1.05433	13223	0.707188	5475		50.56	PLVB	13223				38.96				1
jcf7180000169978	75344	69.717	2.24198	9730	0.129141	65614		53.69	PLVA	3349		6385		26.16		37.56				1
jcf7180000173222	24893	37.5129	1.20635	7344	0.295023	17549		50.09	PLVB	7344				40.58
jcf7180000158829	61727	29.0796	0.935149	3285	0.0532182	58442	1	49.26	PLVB	3286				55.42
jcf7180000145622	57266	30.202	0.971245	9220	0.161003	48046	2	49.38	PLVB	9223				28.43
jcf7180000140380	57968	34.8868	1.1219	36265	0.625604	21703		45.31	PLVB	36274				38.37				1
jcf7180000179840	46830	28.1275	0.904533	39516	0.843818	7314		40.74	PLVB	39528				29.05				1
jcf7180000163012	32085	31.7494	1.02101	9360	0.291725	22725		53.01	PLVB	9361		1799		40.83		43.14		1
jcf7180000174335	118850	32.7277	1.05247	10935	0.0920067	107915	5	44.69	PLVB	10943				40.14
jcf7180000156490	7551	37.3796	1.20206	4469	0.591842	3082		49.19	PLVB	4472				36.47
jcf7180000162677	6889	23.6354	0.760072	1699	0.246625	5190		47.78	PLVA			1700				34.06
jcf7180000174815	223225	33.354	1.07261	40384	0.180912	182841	2	48.8	PLVB	32461		7943		29.52		36.42		2		1
jcf7180000147358	26122	53.6454	1.72514	7127	0.272835	18995		46.69	PLVB	7130				26.45
jcf7180000173997	85667	30.0563	0.966558	72228	0.843125	13439		34.65	PLVB	72253				31.12				6
jcf7180000140452	21668	45.5449	1.46464	3289	0.151791	18379		52.35	PLVB	3290				55.71
jcf7180000184192	63436	31.9133	1.02628	1601	0.025238	61835		49.13	PLVA			1604				40.65
jcf7180000143134	14558	30.1538	0.969694	3569	0.245157	10989	1	51.21	PLVB	3570				26.67
jcf7180000140399	105232	30.872	0.992789	1638	0.0155656	103594	3	47.34	PLVB	1639				49.12
jcf7180000163551	31594	22.988	0.739256	6418	0.20314	25176		53.49	PLVB	6421				43.28
jcf7180000148465	13060	34.0352	1.09451	2081	0.159342	10979		55.63	PLVB	2082				40.01
jcf7180000184404	83377	30.4706	0.979883	4485	0.0537918	78892	2	52.2	PLVB	4486				44.65
jcf7180000142931	14543	39.5993	1.27345	10935	0.751908	3608		45.76	PLVB	10937				31.22				1
jcf7180000186558	153619	38.5587	1.23998	53544	0.348551	100075		52.22	PLVB	53562				33.74				4
jcf7180000178510	44323	35.3901	1.13808	30435	0.686664	13888		51.31	PLVB	30443				31.14				1
jcf7180000142025	142406	33.0987	1.0644	11797	0.0828406	130609	3	52.81	PLVB	11798		1085		39.96		42.67		1
jcf7180000176313	41222	38.8555	1.24953	5576	0.135268	35646		52	PLVB	5581				40.39
jcf7180000186211	28234	46.6063	1.49878	4007	0.141921	24227		53.46	PLVB	4008		1725		38.27		43.94
jcf7180000152373	24410	34.0928	1.09637	6833	0.279926	17577		48.75	PLVB	6833		1124		39.56		44.66		1
jcf7180000179971	22643	23.1139	0.743303	13214	0.58358	9429	1	34.6	PLVB	13229				28.85				1
jcf7180000145102	49676	41.6804	1.34037	24268	0.488526	25408		49.41	PLVB	24269		1137		37.86		42.92		1
jcf7180000179336	12984	26.5983	0.855355	4335	0.333872	8649		47.9	PLVB	4338				45.69
jcf7180000170340	11720	29.322	0.942945	1877	0.160154	9843		36.81	PLVB	1878				37.54
jcf7180000149729	15281	32.9585	1.05989	6518	0.426543	8763	1	49.91	PLVB	6521				40.58
jcf7180000145724	37519	46.3338	1.49001	8244	0.219729	29275	2	53.86	PLVA			8248				36.97
jcf7180000145130	37078	31.3077	1.0068	5823	0.157047	31255		46.36	PLVB	5826				40.46
jcf7180000152015	18247	29.3439	0.943649	3280	0.179756	14967	1	51.07	PLVB	3281				55.9
jcf7180000149697	41427	32.4246	1.04272	3284	0.079272	38143		52.99	PLVB	3285				55.74
jcf7180000186144	70801	47.5735	1.52988	3564	0.0503383	67237		53.45	PLVB	3565				26.68
jcf7180000149615	49311	30.723	0.987998	11350	0.230172	37961	2	53.64	PLVB	11352				39.29
jcf7180000145618	64953	33.5759	1.07974	2593	0.0399212	62360		52.38	PLVB	2596				37.6
jcf7180000184814	32244	31.8235	1.02339	1989	0.0616859	30255		49.83	PLVB	1990		1851		43.22		43.38
jcf7180000143301	46369	33.3013	1.07091	42060	0.907072	4309		42.56	PLVB	42065				28.94				1
jcf7180000176753	30168	20.8568	0.670719	4903	0.162523	25265		49.46	PLVB	4910				46.4
jcf7180000153613	23320	35.0907	1.12845	3284	0.140823	20036		46.64	PLVB	3285				55.68
jcf7180000161467	8484	46.8838	1.5077	6663	0.785361	1821		42.45	PLVB	6664				29.07
jcf7180000176586	14008	32.2439	1.03691	7753	0.553469	6255		41.79	PLVB	7753				36.86				1
jcf7180000180341	31722	34.8989	1.12229	21934	0.691444	9788		51.82	PLVB	21934		1124		40.3		44.13		1
jcf7180000161396	26514	28.867	0.928313	6316	0.238214	20198		44.41	PLVB	6319				56.08
jcf7180000175402	44613	31.7672	1.02158	8363	0.187457	36250		51.42	PLVB	8364				29.14
jcf7180000183228	62538	40.054	1.28807	4886	0.0781285	57652		52.73	PLVB	4887				40.52
jcf7180000140121	46953	35.2061	1.13217	30665	0.6531	16288		51.36	PLVB	30668				30.95				1
jcf7180000146997	81103	27.74	0.89207	6268	0.0772844	74835		51.19	PLVB	6273				28.2
jcf7180000143713	39593	31.5826	1.01564	3644	0.0920365	35949	1	49.04	PLVB	3646				41.11				1
jcf7180000141499	60749	32.3518	1.04038	27830	0.458115	32919		55.49	PLVB	27843				30.54
jcf7180000140851	46819	34.6253	1.11349	34886	0.745125	11933		46.1	PLVB	34900				30.61				3
jcf7180000175445	16479	30.4118	0.977991	8737	0.53019	7742		52.96	PLVB	8737				38.77
jcf7180000144223	39201	39.2163	1.26113	38827	0.990459	374		27.27	PLVB	38832				32.04				2
jcf7180000143923	110752	28.6363	0.920894	1666	0.0150426	109086	1	50.09	PLVB	1667				41.39
jcf7180000184273	33022	37.8767	1.21805	18239	0.552329	14783	1	53.45	PLVB	9174			9076	35.49			34.55				2
jcf7180000140420	106049	32.6926	1.05134	2689	0.0253562	103360		51.48	PLV2				2690				32.9
jcf7180000145920	42096	33.732	1.08476	8628	0.20496	33468	3	51.97	PLVB	8629		1721		38.75		42.18		1
jcf7180000143937	22530	30.7378	0.988475	1618	0.0718154	20912		52.08	PLVB	1619				26.19				1
jcf7180000182790	129861	30.5918	0.98378	3287	0.0253117	126574		52.8	PLVB	3288				56.08
jcf7180000152135	23238	30.4451	0.979061	4468	0.192271	18770		47.49	PLVB	4469				29.36
jcf7180000140732	39882	39.2764	1.26306	3808	0.0954817	36074		53.74	PLVB	3809				43.87
jcf7180000156128	63713	42.9131	1.38001	47953	0.752641	15760		44.92	PLVB	47964				31.14				3
jcf7180000177983	91359	35.1485	1.13031	17648	0.193172	73711		51.11	PLVA			17648				33.01				1
jcf7180000184937	134769	34.9129	1.12274	23910	0.177415	110859	1	50.54	PLVB	23910		1124		40.78		44.04		1
jcf7180000185439	25472	28.142	0.904997	1436	0.0563756	24036		57.77	PLVA			1437				32.78
jcf7180000162758	15846	30.6674	0.986209	2575	0.162502	13271		52.32	PLVB	2576				38.12
jcf7180000157000	34620	29.2815	0.941644	5877	0.169757	28743		48.49	PLVB	5880				26.79
jcf7180000186791	46044	34.4588	1.10813	2007	0.0435887	44037	1	49.98	PLVB	2008				49.6
jcf7180000148543	26389	37.0664	1.19199	9371	0.35511	17018		52.95	PLVA			9374				36.85
jcf7180000170939	39077	34.4039	1.10637	18297	0.468229	20780		50.72	PLVB	18300				40.25
jcf7180000153433	31340	31.0955	0.999979	30986	0.988705	354		37.29	PLVB	30988				30.85				1
jcf7180000175463	37544	24.3797	0.784008	4339	0.115571	33205		52.29	PLVB	4342				45.67
jcf7180000171970	38767	38.9295	1.2519	11520	0.29716	27247		56.01	PLVB	11523				26.17
jcf7180000156059	18941	36.6548	1.17875	8771	0.46307	10170		42.66	PLVB	8771				35.69				1
jcf7180000140391	34062	32.2268	1.03636	33420	0.981152	642		45.17	PLVB	33423				32.17				1
jcf7180000146167	73553	47.442	1.52565	9171	0.124686	64382	2	55.24	PLVB	9172				29.98
jcf7180000146045	33383	32.0087	1.02934	5346	0.160141	28037		56.97	PLVA			5346				36.72				1
jcf7180000180133	15725	63.0655	2.02808	2569	0.16337	13156		59.76	PLVB	2570				37.51
jcf7180000140299	23713	41.4125	1.33175	20837	0.878716	2876		42.52	PLVB	20842				30.24				1
jcf7180000186466	65881	35.2021	1.13204	1072	0.0162718	64809		50.92	PLVB	1073				43.34
jcf7180000171243	17206	28.6147	0.920198	2496	0.145066	14710		50.05	PLVB	2497				44.17
jcf7180000144580	24369	30.9729	0.996035	2905	0.119209	21464		52.52	PLVB	2906				39.54
jcf7180000144831	108336	37.4508	1.20435	23566	0.217527	84770		49.43	PLVB	23566				38.8				1
[truncated: 1,084 more rows]

## Sheet: Sheet 3. Transcripts from viral
Clade	Locus	Transcript	Scaffold	Start	End	Exons	Sequence	90% representative	Identity to representative	ORF protein sequence	ORF type	Hit.ID	Hit.Description	Probability		Viral fragment	Virus completeness	Virus strand	Coverage	FPKM	TPM
PLVA	STRG.10681	STRG.10681.1	jcf7180000149230	7432	8488	7432-7621,7793-8488	CCCTCTGCTGTATATTGTAAAAAATGACCGATTTAAAACGTAAAGAGTCTCGTTGCACCCCTCAAGAGTACAAGGAAAGACGTGTTGCGGCACAAAAAAACATCCACCAACTGCAAGCTTACGAGGAGATAGTGCAAAGCGCTCACCCCTTGCCGAAAGATGAGGGAAAGGGTGTGGTAGGAGTCACTGAGACATATGTCAAAGGTTTTTCCGAGATTAAGTGGAGAATTCTACTTGAAGCTGAGTATCAAGGCGATCGTGCTTTGTTTGAGCACAAAGAGCCTAGTGCTCACGAGATCGCGTGTTTCATGGCGAGCGGGAAACTTTCAAGCGAAGTGAACTCGTTTCTTATTCGATCTCGCGCTATGTCCCTATCGGGGAATGTAGCAATTCTTGCTG…	STRG.18080.1	99.89							jcf7180000149230-True-Cluster.13_locus_313-97	0.758434	+	195.934	4.04904	5.35968
PLVB	STRG.1097	STRG.1097.1	jcf7180000140228	53051	54349	53051-53245,53713-54349	ATTCGCGCTCACAATACTGCTTTCTCAGTTTATCAGAGCGATATTTGTGGTGGATATATTGGTTTCATTCGTGTAAGCGTGGTTGGATAACTCGTGTCTTGCTCATCCGTATTTTCGTGTGCTTGACTCCACTCTTGCAGACGCATCACGCGCTCACGATACTGCGGTCTTTGAGTGTATGCGAGCAATATTTGTGTATAACAGTCACGCATGCAGACGGTCTGTTTGTCGCTTGGTGAGTGACCACTATTGAAGAGGTACGTCAAAAACACGCCGAGTGCTTGGCAACATGTTCTTGTTGTAATCGTGATACACACACATAACATTCGCATGCTCTTTCTTCTCTTTCTTTCTTCTTTGACCACCTTGCTGTCGTTGTCTTCGCATCCACCTGCTTGT…	STRG.1097.1	100							jcf7180000140228-False-Cluster.3_locus_18-18	1	-	29.5096	0.609824	0.807218
PLVB	STRG.1097	STRG.1097.2	jcf7180000140228	53077	54349	53077-53245,53713-53774,54100-54349	AGTTTATCAGAGCGATATTTGTGGTGGATATATTGGTTTCATTCGTGTAAGCGTGGTTGGATAACTCGTGTCTTGCTCATCCGTATTTTCGTGTGCTTGACTCCACTCTTGCAGACGCATCACGCGCTCACGATACTGCGGTCTTTGAGTGTATGCGAGCAATATTTGTGTATAACAGTCACGCATGCAGACGGTCTGTTTGTCGCTTGGTGAGTGACCACTATTGAAGAGAGACTTGTCTAGAGAGAGGTTTTAGGGCAACTTTCGCAGCTCATGGCTGCCTATTTTCAGTCTAGAATGTTAGGATATGTGTATGTATGTATGTGCTATCGTATATGAGACACTTGGGACACTAGCTAGTGGGTCATGCCGGGTGCAAACCCTAAATTCGTAATGTGT…	STRG.2099.1	100							jcf7180000140228-False-Cluster.3_locus_18-18	1	-	114.614	2.36854	3.13521
PLVB	STRG.1097	STRG.1097.3	jcf7180000140228	53077	54349	53077-53774,54100-54349	AGTTTATCAGAGCGATATTTGTGGTGGATATATTGGTTTCATTCGTGTAAGCGTGGTTGGATAACTCGTGTCTTGCTCATCCGTATTTTCGTGTGCTTGACTCCACTCTTGCAGACGCATCACGCGCTCACGATACTGCGGTCTTTGAGTGTATGCGAGCAATATTTGTGTAAGCACACTTGTTCCATTCGTGCTAAGGTTTTGAGACAGCGCGTGGTTTTCGTAACTCGTATTTGCATGGAATTCACCCCACTCTTTGAGACGCATCACGCGCTTACGACACGCCTCTCTCCGAGTGGTATACCGCAGCGATATTTGTGTGCCTGGTACTTATGCTGTGTATTATCATATACTTATGTTTGTTTTTTATCAAGGTCTCATGCTTTTTCCTTAGTTTCA…	STRG.2099.2	100							jcf7180000140228-False-Cluster.3_locus_18-18	1	-	24.5824	0.508003	0.672438
PLVB	STRG.1097	STRG.1097.4	jcf7180000140228	53077	54349	53077-53628,53713-53774,54100-54349	AGTTTATCAGAGCGATATTTGTGGTGGATATATTGGTTTCATTCGTGTAAGCGTGGTTGGATAACTCGTGTCTTGCTCATCCGTATTTTCGTGTGCTTGACTCCACTCTTGCAGACGCATCACGCGCTCACGATACTGCGGTCTTTGAGTGTATGCGAGCAATATTTGTGTAAGCACACTTGTTCCATTCGTGCTAAGGTTTTGAGACAGCGCGTGGTTTTCGTAACTCGTATTTGCATGGAATTCACCCCACTCTTTGAGACGCATCACGCGCTTACGACACGCCTCTCTCCGAGTGGTATACCGCAGCGATATTTGTGTGCCTGGTACTTATGCTGTGTATTATCATATACTTATGTTTGTTTTTTATCAAGGTCTCATGCTTTTTCCTTAGTTTCA…	STRG.2099.4	100							jcf7180000140228-False-Cluster.3_locus_18-18	1	-	21.1218	0.436488	0.577775
PLVB	STRG.1097	STRG.1097.5	jcf7180000140228	53077	54349	53077-53450,53713-53774,54100-54349	AGTTTATCAGAGCGATATTTGTGGTGGATATATTGGTTTCATTCGTGTAAGCGTGGTTGGATAACTCGTGTCTTGCTCATCCGTATTTTCGTGTGCTTGACTCCACTCTTGCAGACGCATCACGCGCTCACGATACTGCGGTCTTTGAGTGTATGCGAGCAATATTTGTGTAAGCACACTTGTTCCATTCGTGCTAAGGTTTTGAGACAGCGCGTGGTTTTCGTAACTCGTATTTGCATGGAATTCACCCCACTCTTTGAGACGCATCACGCGCTTACGACACGCCTCTCTCCGAGTGGTATACCGCAGCGATATTTGTGTGCCTGGTACTTATGCTGTGTATTATCATATACTTATGTTTGTTTTTTATCAAGGTATAACAGTCACGCATGCAGACGG…	STRG.2099.3	100							jcf7180000140228-False-Cluster.3_locus_18-18	1	-	15.6927	0.324294	0.429264
PLVB	STRG.11180	STRG.11180.1	jcf7180000149825	15996	16697	15996-16697	GGATCCCAGAGTAGGAAGCTAAACATGTTTAAACGTATATCTTGAAACTTACTTAAAAGTATTCTAATCAAAATTTGCTACCTATCCAAGTTACTGCACAACATTTATCACCTAGCTACGAAACAACACAACCAGCAAATTCCGCAGCGTGGCTGCTTCCACTGACTCCGCATGCGTTGCCCGTTCCGACGACATCTGCGATTGCGTTACGCAGCAGGCCAAGTTAGTACAAACAGGCATCACAGAACCAACCATACTGACGATAAAATGCACAACAGCGACATTGCGCAACAAATTACGTGTCAGCAAACTTACTTGGGTGTGTCCTCTAGTGTGGCGACGGTTATGTCCTCACTGCTGCCGCCCCATGGGCGCTGCGACCGAAACCACTGCGTTGTT…	STRG.39003.1	99.15							jcf7180000149825-False-Cluster.13_locus_216-1	0.0865366	-	43.9836	0.908935	1.20315
PLVB	STRG.11961	STRG.11961.1	jcf7180000150389	22367	22800	22367-22407,22519-22800	GAGCTCTTCGAGCGATTCGAGCTCTTCGAATTCTTTCATTGGTACATTGGAACGATTTCTTTTCTTTCTAGAGTAGAGTAGAGTAGAGTAGAGTAGAGTAGAGTAGAGTAGAGTAGAATAGTTTGATTATCCCGCAGACTTGTTGTACTAGTGATATGTTGACTTTTGTTTGCAGAGTAGAGTAGGCTGTTTTTCGCAAGATCGCGCGTTTTGTTGAACTTTTCTTTTAGAGAATTGTGATCAACAACTCGCAAACATATTAGGGCTTAGAAAGCAGTGTAAATATAGTTGAATGATGGATACTACGTTCTTATTTTGTCTTC	STRG.8137.1	90.71							jcf7180000150389-True-Cluster.13_locus_454-1	0.14245	+	10.6425	0.219931	0.29112
PLVB	STRG.12446	STRG.12446.1	jcf7180000150904	28323	29278	28323-29278	ATTCATTCTTGACCCTTTCGTTTAGCGGCGCACCTCACAATGTTTTTTGCTGTGCCCTGCTTTGTACTGCTGCATGTATTTTTTCCCTTCATACTAACTAATTTCCGGTATATCCTAACATCCTTGCAGAGTTGTGTTTCATTGTTCTACAGGTCGCGTTCGTTTTTGCTATATGTGTGACGCCCCCAGCAACATTCGGGTATTGCTGGCGGCATTCTTGTAGGCCGGCTGACGGGCTGTGCCGCTGCCCGTCGTTTTGATGTTGTCGCAAGCATTCACTGACTGATATTTTGCAGGAATTTACTTTTGGTTTTCGAGCTTCTGTTTTGTATTCGTTCTGTTTCTCCTGTGGTGAGTCTATTTTTCGAGGGCGATGTCTGCACAGGTTGTGCAGCGTGG…	STRG.32385.1	99.37							jcf7180000150904-False-Cluster.18_locus_226-0	0.0972233	-	9.58311	0.198038	0.262141
PLVA	STRG.13719	STRG.13719.1	jcf7180000152213	40899	42609	40899-41509,41890-42609	CCCGCCGCCAAACCCACAATGCAGCGAAGTGAGAGTGTGAACATAACCCCAGAGCAGTACGAGCACAGAAAAAAAAAAGCTAAACCTTTGTTACATACCCTTCAGGCTTATGTATTTCAGCAACAGACAGAACACCCCCCTCCCAAGTTTGTAGGAACGGGCGCACCAGGTTCGATCGAAACATGGGCGAAAGGTTACCCCTCGGCTGTTTTCACAACCACCGTCAGACTTGAATACTGCAACACTATTTTTGAGTTACCTTTCACACCCAACCCCCACCAGTTAGGCACAATCCTGCAGCACGTCGATCCCGTAGAGGGTGAGAAGCTTGTAGAGCATATGCACACCCAGCGAGCGATCCAGGAGTTAGCCAAAGCGCAGCTCTCAAACGAAATAGCC…	STRG.13719.1	100							jcf7180000152213-True-Cluster.13_locus_676-277	0.185148	+	2956.4	61.095	80.8708
PLVB	STRG.14910	STRG.14910.1	jcf7180000153684	8072	9049	8072-9049	ATTCATTCTTGACCCTTTCGTTTAGCGGCGCACCTCACAATGTTTTTTGCTGTGCCCTGCTTTGTACTGCTGCATGTATTTTTTCCCTTCATACTAACTAATTTCCGGTATATCCTAACATCCTTGCAGAGTTGTGTTTCATTGTTCTACAGGTCGCGTTCGTTTTTGCTATATGTGTGACGCCCCCAGCAACATTCGGGTATTGCTGGCGGCATTCTTGTAGGCCGGCTGACGGGCTGTGCCGCTGCCCGTCGTTTTGATGTTGTCGCAAGCATTCACTGACTGATATTTTGCAGGAATTTACTTTTGGTTTTCGAGCTTCTGTTTTGTATTCGTTCTGTTTCTCCTGTGGTGAGTCTATTTTTCGAGGGCGATGTCTGCACAGTTTGTGCAGCGTGG…	STRG.14910.1	100							jcf7180000153684-False-Cluster.18_locus_226-0	0.0969919	-	8.9496	0.184946	0.244811
PLVB	STRG.15332	STRG.15332.1	jcf7180000154046	6998	7969	6998-7969	CTTTCGTTTAGCGGCGCACCTCACAATGTTTTTTGCTGTGCCCTGCTTTGTACTGCTGCATGTATTTTTTCCCTTCATACTAACTAATTTCCGGTATATCCTAACATCCTTGCAGAGTTGTGTTTCATTGTTCTACAGGTCGCGTTCGTTTTTGCTATATGTGTGACGCCCCCAGCAACATTCGGGTATTGCTGGCGGCATTCTTGTAGGCCGGCTGACGGGCTGTGCCGCTGCCCGTCGTTTTGATGTTGTCGCAAGCATTCACTGACTGATATTTTGCAGGAATTTACTTTTGGTTTTCGAGCTTCTGTTTTGTATTCGTTCTGTTTCTCCTGTGGTGAGTCTATTTTTCGAGGGCGATGTCTGCACAGTTTGTGCAGCGTGGGTTCGAGCCCCACC…	STRG.32385.1	99.69							jcf7180000154046-True-Cluster.18_locus_226-1	0.0969919	+	7.10049	0.146734	0.19423
PLVB	STRG.15332	STRG.15332.2	jcf7180000154046	6998	7969	6998-7536,7785-7969	CTTTCGTTTAGCGGCGCACCTCACAATGTTTTTTGCTGTGCCCTGCTTTGTACTGCTGCATGTATTTTTTCCCTTCATACTAACTAATTTCCGGTATATCCTAACATCCTTGCAGAGTTGTGTTTCATTGTTCTACAGGTCGCGTTCGTTTTTGCTATATGTGTGACGCCCCCAGCAACATTCGGGATACTTTTCACGTTTTCCTGTTTCGCCGCACTCCTGCACGTTTGTTTCGCATTCCTGAACGCCTGTTTCGCATTCCTGAACGCCTGTTTCGCATGTGTGCTGTTGGTCGTTGCGTGTACGTTTGGTTTTGTTATTCATTTTATTTCTGACCTGTTTGCGATTACCGTGTGCAGGTATTTCAAATATCTCATGCTCGTTGTCGAGACGCATGTT…	STRG.15332.2	100							jcf7180000154046-True-Cluster.18_locus_226-1	0.0969919	+	2.52959	0.052275	0.069196
PLVB	STRG.15333	STRG.15333.1	jcf7180000154046	41983	42941	41983-42507,42756-42941	CCTTTCGTTTAGCGGCGCACCTCACAATGTTTTTTGCTGTGCCCTGCTTTGTACTGCTGCATGTATTTTTTCCCTTCATACTAACTAATTTCCGGTATATCCTAACATCCTTGCAGAGTTGTGTTTCATTGTTCTACAGGTCGCGTTCGTTTTTGCTATATGTGTGACGCCCCCAGCAACATTCGGGATACTTTTCACGTTTTCCTGTTTCGCCGCACTCCTGCACGTTTGTTTCGCATTCCTGAACGCCTGTTTCGCATGTGTGCTGTTGGTCGTTGCGTGTACGTTTGGTTTTGTTATTCATTTTATTTCTGACCTGTTTGCGATTACCGTGTGCAGGTATTTCAAATATCTCATGCTCGTTGGCGAGACGCATGTTACGGTGTGGAAATTGTGAAG…	STRG.15333.1	100							jcf7180000154046-True-Cluster.18_locus_226-0	0.0971076	+	7.18148	0.148407	0.196445
PLVB	STRG.15333	STRG.15333.2	jcf7180000154046	41983	42941	41983-42181,42312-42941	CCTTTCGTTTAGCGGCGCACCTCACAATGTTTTTTGCTGTGCCCTGCTTTGTACTGCTGCATGTATTTTTTCCCTTCATACTAACTAATTTCCGGTATATCCTAACATCCTTGCAGAGTTGTGTTTCATTGTTCTACAGGTCGCGTTCGTTTTTGCTATATGTGTGACGCCCCCAGCAACATTCGGGTATTGCTGGCGGCATTCTTGTAGGCCGGCGGACGGGCTGTGCCGCTGCCCGTCGTTTTGATGTTGTCGCAAGCATTCACTGACTGATATTTTGCAGGAATTTACTTTTGGTTTTCGAGCTTCTGTTTTGTATTCGTTCTGTTTCTCCTGTGGTGAGTCTATTTTTCGAGGGCGATGTCTGCACAGTTTGTGCAGCGTGGGTTCGAGCCCCAC…	STRG.15333.2	100							jcf7180000154046-True-Cluster.18_locus_226-0	0.0971076	+	4.75142	0.09819	0.129973
PLVB	STRG.15588	STRG.15588.1	jcf7180000154234	20050	20298	20050-20298	ATTGGAACGATTTCTTTTCTTTCTAGAGTAGAGCAGAGTAGAGTAGAGTAGAGAAGTTTGATCATCCTTGCTTGCACTTGTGATATGTTGACTTTTGTTTGTAGAGTAGATTAGGCTGATATTCGCAAGATCGCGCGTTTTGTTGAACTTTTCTTTTAGAGAATTGTGATCAACAACTCGCAAACATATTAGTGTTTAGAAAGCAATGTAAATATAGTTGAATGATGGATATAACGTTCTTATTTTGTC	STRG.28729.1	93.17							jcf7180000154234-True-Cluster.13_locus_454-0	0.144147	+	21.6554	0.447516	0.592372
PLVB	STRG.15981	STRG.15981.1	jcf7180000154547	11447	12736	11447-11623,12091-12152,12478-12736	GCTTTCTCAGTTTATCAGAGCGATATTTGTGGTGGATATATTGGTTTCATTCGTGTAAGCGTGGTTGGATAACTCGTGTCTTGCTCATCCGTATTTTCGTGTGCTTGACTCCACTCTTGCAGACGCATCACGCGCTCACGATACTGCGGTCTTTGAGTGTATGCGAGCAATATTTGTGTATAACAGTCACGCATGCAGACGGTCTGTTTGTCGCTTGGTGAGTGACCACTATTGAAGAGAGACTTGTCTAGAGAGAGGTTTTAGGGCAACTTTCGCAGCTCATGGCTGCCTATTTTCAGTCTAGAATGTTAGGATATGTGTATGTATGTATGTGCTATCGTATATGAGACACTTGGGACACTAGCTAGTGGGTCATGCCGGGTGCAAACCCTAAATTCG…	STRG.2099.1	100							jcf7180000154547-False-Cluster.3_locus_18-13	0.579353	-	122.771	2.5371	3.35834
PLVB	STRG.15981	STRG.15981.2	jcf7180000154547	11447	12736	11447-12152,12478-12736	GCTTTCTCAGTTTATCAGAGCGATATTTGTGGTGGATATATTGGTTTCATTCGTGTAAGCGTGGTTGGATAACTCGTGTCTTGCTCATCCGTATTTTCGTGTGCTTGACTCCACTCTTGCAGACGCATCACGCGCTCACGATACTGCGGTCTTTGAGTGTATGCGAGCAATATTTGTGTAAGCACACTTGTTCCATTCGTGCTAAGGTTTTGAGACAGCGCGTGGTTTTCGTAACTCGTATTTGCATGGAATTCACCCCACTCTTTGAGACGCATCACGCGCTTACGACACGCCTCTCTCCGAGTGGTATACCGCAGCGATATTTGTGTGCCTGGTACTTATGCTGTGTATTATCATATACTTATGTTTGTTTTTTATCAAGGTCTCATGCTTTTTCCT…	STRG.2099.2	100							jcf7180000154547-False-Cluster.3_locus_18-13	0.579353	-	24.7362	0.511181	0.676645
PLVB	STRG.15981	STRG.15981.3	jcf7180000154547	11447	12736	11447-12006,12091-12152,12478-12736	GCTTTCTCAGTTTATCAGAGCGATATTTGTGGTGGATATATTGGTTTCATTCGTGTAAGCGTGGTTGGATAACTCGTGTCTTGCTCATCCGTATTTTCGTGTGCTTGACTCCACTCTTGCAGACGCATCACGCGCTCACGATACTGCGGTCTTTGAGTGTATGCGAGCAATATTTGTGTAAGCACACTTGTTCCATTCGTGCTAAGGTTTTGAGACAGCGCGTGGTTTTCGTAACTCGTATTTGCATGGAATTCACCCCACTCTTTGAGACGCATCACGCGCTTACGACACGCCTCTCTCCGAGTGGTATACCGCAGCGATATTTGTGTGCCTGGTACTTATGCTGTGTATTATCATATACTTATGTTTGTTTTTTATCAAGGTCTCATGCTTTTTCCT…	STRG.2099.4	100							jcf7180000154547-False-Cluster.3_locus_18-13	0.579353	-	21.3153	0.440488	0.58307
PLVB	STRG.15981	STRG.15981.4	jcf7180000154547	11447	12736	11447-11828,12091-12152,12478-12736	GCTTTCTCAGTTTATCAGAGCGATATTTGTGGTGGATATATTGGTTTCATTCGTGTAAGCGTGGTTGGATAACTCGTGTCTTGCTCATCCGTATTTTCGTGTGCTTGACTCCACTCTTGCAGACGCATCACGCGCTCACGATACTGCGGTCTTTGAGTGTATGCGAGCAATATTTGTGTAAGCACACTTGTTCCATTCGTGCTAAGGTTTTGAGACAGCGCGTGGTTTTCGTAACTCGTATTTGCATGGAATTCACCCCACTCTTTGAGACGCATCACGCGCTTACGACACGCCTCTCTCCGAGTGGTATACCGCAGCGATATTTGTGTGCCTGGTACTTATGCTGTGTATTATCATATACTTATGTTTGTTTTTTATCAAGGTATAACAGTCACGCAT…	STRG.2099.3	100							jcf7180000154547-False-Cluster.3_locus_18-13	0.579353	-	17.7761	0.367348	0.486255
PLVA	STRG.16902	STRG.16902.1	jcf7180000155764	15497	15881	15497-15881	TACAAGTCAGGGATCGCTGCTGGCTCGCTAGAGTAAGGATACTCAACACAGATCCTGTTTTTGTCGATCACTACATACTTATTTTCAAGAAGATCTCTAAAATACAGCATGTATCTCACGTCTTGCTCGGTCAGCCTGCTGGGCTCCAAAAGGTAGGCTGATCTCATATTCTCAGCGTCAACGTCGATCTTCGTTTTCTCACGTTCAGCCACGGCGATCACCGATCCGGCGGTGTTCCCAAACTGCGGCGGGGTCATGTGTATGTGAACAGGGGGCGGCGGGGAGTCAGCCCGTGCGGCAGCTGCTGGCGGCGGCGGGGAAAAAGCTGCCTTTCCAGCAGCACCTTGGACTTGCAGTCCAAGATCGGTTGCCGTTTTTTTAAGCT	STRG.16902.1	100							jcf7180000155764-False-Cluster.13_locus_676-89	0.0869944	-	776.695	16.0506	21.2461
PLVB	STRG.16964	STRG.16964.1	jcf7180000155848	15220	16180	15220-16180	CGGTCGGCCTAACCCCCTACTGAAGCCGACGGCAAGGGCTAAACAGATGTCTAAAACCGCAGGCTCTAGGCAGGATTAGTTTTGGAGCGGTAATAGTTCTTTAGACAGCAGGGGTCTAGGCAAATAGATCAGAACTTGCAAGCGGTGGTCTAAGGTGAAGTGGGATCCTGAGCAGTCCTCGACTGATCGGGTTCTCAGGATTATGGGTAAGCCGTCCCCCGCGGTCCCACGGGTCCTCTGGATCCTCTCACCGCAAAAACAGCACAGATTCCGCCGCTGAAAAAACCTTCTTGGGAAAAGCGGCTCGATTGGAGTGCTGGCACCATACTGTCCGAGGAATAACAAAGCGTGAGATCCAACAAACGACAAACTGTCTCTGACTTCAGTTACAGGAAGGAG…	STRG.16964.1	100							jcf7180000155848-False-Cluster.13_locus_235-0	0.0591051	-	63.2054	1.30616	1.72895
PLVB	STRG.17520	STRG.17520.1	jcf7180000156406	15518	16388	15518-16388	ATTGACTTCTAAGTTCTAAAATCTAAAGGCTAAGCAGGTTGCTGGATACAGCAACATGCAATTCGCCAGCGATAAAGGTGAACCTGAATTACCTGCACACAGCGAATGCGAAAACGTCAGAACGAAGTGAAAAAATATTGCAATCATCACAAAAACACGCAGGCAAATACGCATTGGAAGCCAATAAGCAAAATAATTCAACACTCTTCACAATTTCCACACCGTAACATGCGTCTCGCCAACGAGCATGAGATATTTGAAATACCTGCACACGGTAATCGCAAACAGGTCAGAAATAAAATGAATAACAAAACCAAACGTACACGCAACGACCAACAGCACACATGCGAAACAGGCGTTCAGGAATGCGAAACAGGCGTTCAGGAATGCGAAACAAAC…	STRG.31014.1	99.77							jcf7180000156406-True-Cluster.18_locus_226-0	0.0971847	+	7.04017	0.145487	0.19258
PLVA	STRG.18080	STRG.18080.1	jcf7180000156907	18716	19812	18716-18945,19117-19812	CCCTCTGCTGTATATTGTAAAAAATGACCGATTTAAAACGTAAAGAGTCTCGTTGCACCCCTCAAGAGTACAAGGAAAGACGTGTTGCGGCACAAAAAAACATCCACCAACTGCAAGCTTACGAGGAGATAGTGCAAAGCGCTCACCCCTTGCCGAAAGATGAGGGAAAGGGTGTGGTAGGAGTCACTGAGACATATGTCAAAGGTTTTTCCGAGATTAAGTGGAGAATTCTACTTGAAGCTGAGTATCAAGGCGATCGTGCTTTGTTTGAGCACAAAGAGCCTAGTGCTCACGAGATCGCGTGTTTCATGGCGAGCGGGAAACTTTCAAGCGAAGTGAACTCGTTTCTTATTCGATCTCGCGCTATGTCCCTATCGGGGAATGTAGCAATTCTTGCTG…	STRG.18080.1	100							jcf7180000156907-True-Cluster.13_locus_313-64	0.185905	+	161.396	3.33531	4.41491
PLVB	STRG.18119	STRG.18119.1	jcf7180000156941	29484	30453	29484-30453	CTCTATTTTAATTACATAACTATGCTTATACATCTTAACAATAAATGTGCAGTGCATACTGTTATTAAGTCAGGTACAAACAAAACAAATCCTATAAAAGATTGACTTCTAAGTTCTAAAATCTAAAGGCTAAGCAGGTTGCTGGATACAGCAACATGCAATTCGCCAGCGATAAAGGTGAACCTGAAGTACCTGCACACAGCGAATGCGAAAACGTCAGAACGAAGTGAAAAAATATTGCAATCATCACAAAAACACGCAGGCAAATACGCATTGGAAGCCAATAAGCAAAATAATTCAACACTCTTCACAATTTCCACACCGTAACATGCGTCTCGCCAACGAGCATGAGATATTTGAAATACCTGCACACGGTAATCGCAAACAGGTCAGAAATAA…	STRG.31014.1	99.69							jcf7180000156941-True-Cluster.18_locus_226-89	0.0969533	+	7.78899	0.160962	0.213064
PLVB	STRG.18966	STRG.18966.1	jcf7180000158007	26308	27077	26308-26344,26603-27077	GCAGCTGCTGCTGCTGCTGTGCTTGACCTTGTTTCAAAAATGAAGCTGATCTTTAGTTCTTCTAGTCTTTGAGCTCTTCGAGCGATTCGAGCTCTTCGAATTCTTTCATTGGTATGGTTCTCTCATATTGTTTACATGATCTGTCTTCAGTTTCCCTTCAACGCGTTTTGATCATACTTATTGAGACTCCTTGTGTGGGTTGGGTTTTTCAAACGCAGGTACATTGGAACGATTTCTTTTCTTTCTAGAGTAGAGTAGAGTAGAGTAGAGTAGAGTAGAGTAGAATAGAATAGTTTGATTATCCCGCAGACTTGTTGTACTAGTGATATGTTGACTTTTGTTTGCAGAGTAGAGTAGGCTGTTTTTCGCAAGATCGCGCGTTTTGTTGAACTTTTCTTT…	STRG.28729.1	93.75							jcf7180000158007-True-Cluster.13_locus_454-1	0.142594	+	5.33242	0.110196	0.145865
PLVB	STRG.19526	STRG.19526.1	jcf7180000158807	11522	12116	11522-12116	ATCAACAAGAAGAAGAGCAAGGCCCACGACAGTGCGAAGAAGTCCCGAGAGGAAACGCTGCGGATTGTAAAGATGGCTGACGAGGCGGAGAAGAAAGCCGCTGCTGAACGCATCAAGGTTGACGATACCCTCTACTTGACCCTCAACCAGTCCTCCTCCTCAACCGTCCCCCAGTATCAGCCCCTTTTATTATTGGAAGGAAACGCGGAGGACGTGGAAGAGGTCGGCGAGAAACTTGCTGGTGTGAAGTTTGACGACGCCGCGGGTAATTCGTCGGCAGAGGTGGAGGCACTCCGCGACCAGTCCGCCGTTCAGCTGCAGCGGATTGCCGAGCTCGAGAAGGCGGTGAAGGTTTCTGAAACGAAGAAAGCGAAGTGGGAGAAGGCCTACAACGTTCAG…	STRG.19526.1	100	INKKKSKAHDSAKKSREETLRIVKMADEAEKKAAAERIKVDDTLYLTLNQSSSSTVPQYQPLLLLEGNAEDVEEVGEKLAGVKFDDAAGNSSAEVEALRDQSAVQLQRIAELEKAVKVSETKKAKWEKAYNVQKSANVKLTKERDALKSELGDITVQTEQIKASDEEKSERILALEENVKNLQTELDSYETDSDDDGE	internal	6GAP_B	Outer capsid protein sigma-1; cell attachment protein, reovirus sigma1, coiled coil, beta-spiral repeat, VIRAL PROTEIN; 2.15A {Mammalian orthoreovirus 3 Dearing}	91.77		jcf7180000158807-False-Cluster.13_locus_316-16	0.566643	-	8.79546	0.181761	0.240595
PLVB	STRG.19730	STRG.19730.1	jcf7180000158989	5937	6952	5937-6952	GCAGGGAAATGTGCTCACGTTAGCACAGCATGCACTATTTTCTACTCTATTTTAATTACATAACTATGCTTATACATCTTAACAATAAATGTGCAGTGCATACTGTTATTAAGTCAGGTACAAACAAAACAAATCCTATAAAAGATTGACTTCAAAGTTCTAAAATCTAAAGGCTAAGCAGGTTGCTGGATACAGCAACATGCAATTCGCCAGCGATAAAGGTGAACCTGAATTACCTGCACACAGCGAATGCGAAAACGTCAGAACGAAGTGAAAAAATATTGCAATCATCACAAACACACGCAGGCAAATACGCATTGGAAGCCAATAAGCAAAATAATTCAACACTCTTCACAATTTCCACACCGTAACATGCGTCTCGACAACGAGCATGAGATA…	STRG.31014.1	99.51							jcf7180000158989-True-Cluster.18_locus_226-0	0.0970305	+	5.67599	0.117296	0.155264
PLVB	STRG.20486	STRG.20486.1	jcf7180000159720	3251	4325	3251-3750,4076-4325	GTTTTGAGACAGCGCGTGGTTTTCGTAACTCGTATTTGCATGGAATTCACCCCACTCTTTGAGACGCATCACGCGCTTACGACACGCCTCTCTCCGAGTGGTATACCGCAGCGATATTTGTGTGCCTGGTACTTATGCTGTGTATTATCATATACTTATGTTTGTTTTTTATCAAGGTCTCATGCTTTTTCCTTAGTTTCATGGTTTTGGTGCCACTCTCTAACACGCATCATGCTTGGTTTCGTGTTGTTCGTTGGTATCGCTATATCGCCACATGGCTGTATCGCCGTATCGTTGGTATCGCTGTATCGCTGCGCATGGAAACCACGGCTACCATGTTTGTATGGACCCTATGTAAGTTTTTGAGCGAGTCATCCGTAGTTGATATGAAAGAGAGAT…	STRG.2099.2	100							jcf7180000159720-False-Cluster.3_locus_18-4	0.113059	-	58.6562	1.21215	1.60451
PLVB	STRG.20486	STRG.20486.2	jcf7180000159720	3251	4325	3251-3604,3689-3750,4076-4325	GTTTTGAGACAGCGCGTGGTTTTCGTAACTCGTATTTGCATGGAATTCACCCCACTCTTTGAGACGCATCACGCGCTTACGACACGCCTCTCTCCGAGTGGTATACCGCAGCGATATTTGTGTGCCTGGTACTTATGCTGTGTATTATCATATACTTATGTTTGTTTTTTATCAAGGTCTCATGCTTTTTCCTTAGTTTCATGGTTTTGGTGCCACTCTCTAACACGCATCATGCTTGGTTTCGTGTTGTTCGTTGGTATCGCTATATCGCCACATGGCTGTATCGCCGTATCGTTGGTATCGCTGTATCGCTGCGCATGGAAACCACGGCTACCATGTTTGTATGGACCCTATGTATAACAGTCACGCATGCAGACGGTCTGTTTGTCGCTTGGTGAG…	STRG.2099.4	100							jcf7180000159720-False-Cluster.3_locus_18-4	0.113059	-	23.8086	0.492011	0.65127
PLVB	STRG.20486	STRG.20486.3	jcf7180000159720	3251	4325	3251-3426,3689-3750,4076-4325	GTTTTGAGACAGCGCGTGGTTTTCGTAACTCGTATTTGCATGGAATTCACCCCACTCTTTGAGACGCATCACGCGCTTACGACACGCCTCTCTCCGAGTGGTATACCGCAGCGATATTTGTGTGCCTGGTACTTATGCTGTGTATTATCATATACTTATGTTTGTTTTTTATCAAGGTATAACAGTCACGCATGCAGACGGTCTGTTTGTCGCTTGGTGAGTGACCACTATTGAAGAGAGACTTGTCTAGAGAGAGGTTTTAGGGCAACTTTCGCAGCTCATGGCTGCCTATTTTCAGTCTAGAATGTTAGGATATGTGTATGTATGTATGTGCTATCGTATATGAGACACTTGGGACACTAGCTAGTGGGTCATGCCGGGTGCAAACCCTAAATTCGT…	STRG.2099.3	100							jcf7180000159720-False-Cluster.3_locus_18-4	0.113059	-	19.709	0.407292	0.539128
PLVB	STRG.20486	STRG.20486.4	jcf7180000159720	3251	4325	3251-3378,3689-3750,4076-4325	GTTTTGAGACAGCGCGTGGTTTTCGTAACTCGTATTTGCATGGAATTCACCCCACTCTTTGAGACGCATCACGCGCTTACGACACGCCTCTCTCCGAGTGGTATACCGCAGCGATATTTGTGTGCCTGGTATAACAGTCACGCATGCAGACGGTCTGTTTGTCGCTTGGTGAGTGACCACTATTGAAGAGAGACTTGTCTAGAGAGAGGTTTTAGGGCAACTTTCGCAGCTCATGGCTGCCTATTTTCAGTCTAGAATGTTAGGATATGTGTATGTATGTATGTGCTATCGTATATGAGACACTTGGGACACTAGCTAGTGGGTCATGCCGGGTGCAAACCCTAAATTCGTAATGTGTGACAACAACCTGAGTTGTGCCCAAACCTATCTAAAAGGTTA…	STRG.2099.1	90.23							jcf7180000159720-False-Cluster.3_locus_18-4	0.113059	-	6.12125	0.126497	0.167443
PLVB	STRG.2099	STRG.2099.1	jcf7180000141157	12750	14039	12750-12926,13394-13455,13781-14039	GCTTTCTCAGTTTATCAGAGCGATATTTGTGGTGGATATATTGGTTTCATTCGTGTAAGCGTGGTTGGATAACTCGTGTCTTGCTCATCCGTATTTTCGTGTGCTTGACTCCACTCTTGCAGACGCATCACGCGCTCACGATACTGCGGTCTTTGAGTGTATGCGAGCAATATTTGTGTATAACAGTCACGCATGCAGACGGTCTGTTTGTCGCTTGGTGAGTGACCACTATTGAAGAGAGACTTGTCTAGAGAGAGGTTTTAGGGCAACTTTCGCAGCTCATGGCTGCCTATTTTCAGTCTAGAATGTTAGGATATGTGTATGTATGTATGTGCTATCGTATATGAGACACTTGGGACACTAGCTAGTGGGTCATGCCGGGTGCAAACCCTAAATTCG…	STRG.2099.1	100							jcf7180000141157-False-Cluster.3_locus_18-16	0.641573	-	120.021	2.48026	3.2831
PLVB	STRG.2099	STRG.2099.2	jcf7180000141157	12750	14039	12750-13455,13781-14039	GCTTTCTCAGTTTATCAGAGCGATATTTGTGGTGGATATATTGGTTTCATTCGTGTAAGCGTGGTTGGATAACTCGTGTCTTGCTCATCCGTATTTTCGTGTGCTTGACTCCACTCTTGCAGACGCATCACGCGCTCACGATACTGCGGTCTTTGAGTGTATGCGAGCAATATTTGTGTAAGCACACTTGTTCCATTCGTGCTAAGGTTTTGAGACAGCGCGTGGTTTTCGTAACTCGTATTTGCATGGAATTCACCCCACTCTTTGAGACGCATCACGCGCTTACGACACGCCTCTCTCCGAGTGGTATACCGCAGCGATATTTGTGTGCCTGGTACTTATGCTGTGTATTATCATATACTTATGTTTGTTTTTTATCAAGGTCTCATGCTTTTTCCT…	STRG.2099.2	100							jcf7180000141157-False-Cluster.3_locus_18-16	0.641573	-	25.327	0.52339	0.692806
PLVB	STRG.2099	STRG.2099.3	jcf7180000141157	12750	14039	12750-13131,13394-13455,13781-14039	GCTTTCTCAGTTTATCAGAGCGATATTTGTGGTGGATATATTGGTTTCATTCGTGTAAGCGTGGTTGGATAACTCGTGTCTTGCTCATCCGTATTTTCGTGTGCTTGACTCCACTCTTGCAGACGCATCACGCGCTCACGATACTGCGGTCTTTGAGTGTATGCGAGCAATATTTGTGTAAGCACACTTGTTCCATTCGTGCTAAGGTTTTGAGACAGCGCGTGGTTTTCGTAACTCGTATTTGCATGGAATTCACCCCACTCTTTGAGACGCATCACGCGCTTACGACACGCCTCTCTCCGAGTGGTATACCGCAGCGATATTTGTGTGCCTGGTACTTATGCTGTGTATTATCATATACTTATGTTTGTTTTTTATCAAGGTATAACAGTCACGCAT…	STRG.2099.3	100							jcf7180000141157-False-Cluster.3_locus_18-16	0.641573	-	17.5724	0.363139	0.480683
PLVB	STRG.2099	STRG.2099.4	jcf7180000141157	12750	14039	12750-13309,13394-13455,13781-14039	GCTTTCTCAGTTTATCAGAGCGATATTTGTGGTGGATATATTGGTTTCATTCGTGTAAGCGTGGTTGGATAACTCGTGTCTTGCTCATCCGTATTTTCGTGTGCTTGACTCCACTCTTGCAGACGCATCACGCGCTCACGATACTGCGGTCTTTGAGTGTATGCGAGCAATATTTGTGTAAGCACACTTGTTCCATTCGTGCTAAGGTTTTGAGACAGCGCGTGGTTTTCGTAACTCGTATTTGCATGGAATTCACCCCACTCTTTGAGACGCATCACGCGCTTACGACACGCCTCTCTCCGAGTGGTATACCGCAGCGATATTTGTGTGCCTGGTACTTATGCTGTGTATTATCATATACTTATGTTTGTTTTTTATCAAGGTCTCATGCTTTTTCCT…	STRG.2099.4	100							jcf7180000141157-False-Cluster.3_locus_18-16	0.641573	-	20.5828	0.425349	0.56303
PLVB	STRG.21420	STRG.21420.1	jcf7180000160709	109526	110491	109526-110491	CCCTTTCGTTTAGCGGCGCACCTCACAATGTTTTTTGCCGTGCCCTGCTTTGTACTGCTGCATGTATTTTTTCCCTTCATACTAACTAATTTCCGGTATATCCTAACATCCTTGCAGAGTTGTGTTTCATTGTTCTACAGGTCGCGTTCGTTTTTGCTATATGTGTGACGCCCCCAGCAACATTCGGGTATTGCTGGCGGCATTCTTGTAGGCCGGCTGACGGGCTGTGCCGCTGCCCGTCGTTTTGATGTTGTCGCAAGCATTCACTGACTGATATTTTGCAGGAATTTACTTTTGGTTTTCGAGCTTCTGTTTTGTATTCGTTCTGTTTCTCCTGTGGTGAGTCTATTTTTCGAGGGCGATGTCTGCACAGTTTGTGCAGCGTGGGTTCGCGCCCCA…	STRG.14910.1	99.48							jcf7180000160709-False-Cluster.18_locus_226-0	0.0972233	-	6.8443	0.141439	0.187222
PLVB	STRG.21844	STRG.21844.1	jcf7180000161552	7651	8420	7651-8420	CTTTCGTTTAGCGGCGCACCTCACAATGTTTTTTGCTGTGCCCTGCTTTGTACTGCTGCATGTATTTTTTCCCTTCATACTAACTAATTTCCGGTATATCCTAACATCCTTGCAGAGTTGTGTTTCATTGTTCTACAGGTCGCGTTCGTTTTTGCTATATGTGTGACGCCCCCAGCAACATTCGGGTATTGCTGGCGGCATTCTTGTAGGCCGGCTGACGGGCTGTGCCGCTGCCCGTCGTTTTGATGTTGTCGCAAGCATTCACTGACTGATATTTTGCAGGAATTTACTTTTGGTTTTCGAGCTTCTGTTTTGTATTCGTTCTGTTTCTCCTGTGGTGAGTCTATTTTTCGAGGGCGATGTCTGCACAGTTTGTGCAGCGTGGGTTCGAGCCCCACC…	STRG.14910.1	99.74							jcf7180000161552-False-Cluster.18_locus_226-101	0.097339	-	7.78259	0.16083	0.212889
PLVB	STRG.23341	STRG.23341.1	jcf7180000163229	3775	4740	3775-4740	CCCTTTCGTTTAGCGGCGCACCTCACAATGTTTTTTGCTGTGCCCTGCTTTGTACTGCTGCATGTATTTTTTCCCTTCATACTAACTAATTTCCGGTATATCCTAACATCCTTGCAGAGTTGTGTTTCATTGTTCTACAGGTCGCGTTCGTTTTTGCTATATGTGTGACGCCCCCAGCAACATTCGGGTATTGCTGGCGGCATTCTTGTAGGCCGGCTGACGGGCTGTGCCGCTGCCCGTCGTTTTGATGTTGTCGCAAGCATTCACTGACTGATATTTTGCAGGAATTTACTTTTGGTTTTCGAGCTTCTGTTTTGTATTCGTTCTGTTTCTCCTGTGGTGAGTCTATTTTTCGAGGGCGATGTCTGCACAGTTTGTGCAGCGTGGGTTCGAGCCCCA…	STRG.32385.1	99.79							jcf7180000163229-False-Cluster.18_locus_226-0	0.0969533	-	9.78643	0.202239	0.267702
PLVB	STRG.24483	STRG.24483.1	jcf7180000165117	22955	23721	22955-23005,23264-23721	AAACACTTCCGTGTGCAGCTGCTGCTGCTGCTGTGCTTGACCTTGTTTCAAAAATGAAGCTGATCTTTAGTTCTTCTAGTCTTTGAGCTCTTCGAGCGATTCGAGCTCTTCGAATTCTTTCATTGGTATGGTTCTCTCATATTGTTTACATGATCTGTCTTCAGTTTCCCTTCAACGCGTTTTGATCATACTTATTGAGACTCCTTGTGTGGGTTGGGTTTTTCAAACGCAGGTACATTGGAACGATTTCTTTTCTTTCTAGAGTAGAGTAGAGTAGAGTAGAGTAGAGTAGAGTAGAGTAGAATAGTTTGATTATCCCGCAGACTTGTTGTACTAGTGATATGTTGACTTTTGTTTGCAGAGTAGAGTAGGCTGTTTTTCGCAAGATCGCGCGTTTTG…	STRG.28729.1	93.52							jcf7180000165117-True-Cluster.13_locus_454-1	0.14245	+	22.7197	0.469509	0.621485
PLVA	STRG.26452	STRG.26452.1	jcf7180000167708	16329	16736	16329-16736	CTCCTGGATCGCTCGCTGGGTGTGCATATGCTCTACAAGCTTCTCACCCTCTACGGGATCGACGTGCTGCAGGATTGTGCCTAACTGGTGGGGGTTGGGTTTGAAAGGTAACTCAAAAATAGTGTTGCAGTATTCAAGTCTGACGGTGGTTGTGAAAACAGCCGAGGGGTAACCTTTCGCCCATGTTTCGATCGAACCTGGTGCGCCCGTTCCTACAAACTTGGGAGGGGGGTGTTCTGTCTGTTGCTGAAATACATAAGCCTGAAGGGTATGTAACAAAGGTTTAGCTTTTTTTTTTTCTGTGCTCGTACTGCTCTGGGGTTATGTTCACACTCTCACTTCGCTGCATTGTGGGTTTGGCGGCGGGGCGTTGGGGCGGCAGAGTGGCTCTTGGGAATT…	STRG.26452.1	100							jcf7180000167708-False-Cluster.13_locus_445-144	0.685828	-	176.183	3.64088	4.81939
PLVB	STRG.26716	STRG.26716.1	jcf7180000168140	1572	1880	1572-1880	TATGCATGACAATGAATAGAAGACAAAATAAGAATGTAGTATCCATCATTCAACTATATTTACACTGCTTTCTAAGCCCTAATATGTTTGCGAGTTGTTGATCACAATTCTCTAAAAGAAAAGTTCAACAAAACGCGCGATCTTGCGAATATCAGCCTAATCTACTCTACAAACAAAAGTCAACATATCACAAGTGCAAGCAAGGATGATCAAACTTCTCTACTCTACTCTACTCTGCTCTACTCTAGAAAGAAAAGAAATCGTTCCAATGTACCTGCGTTTGAAAAACCCAGCCCACACAAGGAGTCT	STRG.26716.1	100							jcf7180000168140-False-Cluster.13_locus_454-1	0.139777	-	20.9346	0.43262	0.572655
PLVB	STRG.27039	STRG.27039.1	jcf7180000169357	2281	3223	2281-3223	CTTTCGTTTAGCGGCGCACCTCACAATGTTTTTTGCTGTGTCCTGCTTTGTACTGCTGCATGTATTTTTTCCCTTCATACTAACTAATTTCCGGTATATCCTAACATCCTTGCAGAGTTGTGTTTCATTGTTCTACAGGTCGCGTTCGTTTTTGCTATATGTGTGACGCCCCCAGCAACATTCGGGTATTGCTGGCGGCATTCTTGTAGGCCGGCTGACGGGCTGTGCCGCTGCCCGTCGTTTTGATGTTGTCGCAAGCATTCACTGACTGATATTTTGCAGGAATTTACTTTTGGTTTTCGAGCTTCTGTTTTGTATTCGTTCTGTTTCTCCTGTGGTGAGTCTATTTTTCGAGGGCGATGTCTGCACAGTTTGTGCAGCGTGGGTTCGAGCCCCCCC…	STRG.32385.1	99.36							jcf7180000169357-False-Cluster.18_locus_226-6	0.097069	-	6.75032	0.139497	0.184651
PLVB	STRG.27060	STRG.27060.1	jcf7180000169499	2093	2547	2093-2547	ATGCGCAACAAATTACATGTCAACAACCTTACTTGGGTGTGTCCTCTAGTGTGGCGACGGTTATGTCCTCACTGCTGCCGCCCCATGCGCACTGTGACCGAAACCACTGCGTTGTTAACACAAAGTAAATACACACAACATCATGTAGAACGAGAAATTCAAAATTTCAGCGGGGTGAGTTGGCTTTGAACCAACAACTCCCAGCCCGTTGGGCTGGTGAGATGCACACTATCACCCCCTTCTAGGCATGCAATAAACAACATGCGGACGCATGCGAGCAAGCGCAACAAAACACACACTCATAAACAATACAAAACCCTCACCAACAACAAAATGCGAGTTACTCGTGCAGAATATAATCACCACATGAGCACCAGCGAAAAATGCAAGCAGAACAGT…	STRG.27060.1	100							jcf7180000169499-False-Cluster.13_locus_216-1	0.0826662	-	22.4972	0.464911	0.615399
PLVA	STRG.27137	STRG.27137.1	jcf7180000169953	234	595	234-595	CCGCCAAACCCACAATGCAGCGAAGTGAGAGTGTGAACATAACCCCAGAGCAGTACGAGCACAGAAAAAAAAAAGCTAAACCTTTGTTACATACCCTTCAGGCTTATGTATTTCAGCAACAGACAGAACACCCCCCTCCCAAGTTTGTAGGAACGGGCGCACCAGGTTCGATCGAAACATGGGCGAAAGGTTACCCCTCGGCTGTTTTCACAACCACCGTCAGACTTGAATACTGCAACACTATTTTTGAGTTACCTTTCAAACCCAACCCCCACCAGTTAGGCACAATCCTGCAGCACGTCGATCCCGTAGAGGGTGAGAAGCTTGTAGAGCATATGCACACCCAGCGAGCGATCCAGGAG	STRG.13719.1	99.72							jcf7180000169953-True-Cluster.3_locus_61-64	0.916055	+	162.973	3.36789	4.45804
PLVB	STRG.27904	STRG.27904.1	jcf7180000171244	7775	8742	7775-8742	CTCTACTTTAATTACATAACTATGCTTATACATCTTAACAATAAATGTGCAGTGCATACTGTTATTAAGTCAGGTACAAACAAAACAAATCCTATAAAAGATTGACTTCTAAGTTCTAAAATCTAAAGGCTAAGCAGGTTGCTGGATACAGCAACATGCAATTCGCCAGCGATAAAGGTGAACCTGAATTACCTGCACACAGCGAATGCGAAAACGTCAGAACGAAGTGAAAAAATATTGCAATCATCACAAAAACACGCAGGCAAATACGCATTGGAAGCCAATAAGCAAAATAATTCAACACTCTTCACAATTTCCACACCGTAACATGCGTCTCGCCAACGAGCATGAGATATTTGAAATACCTGCACACGGTAATCGCAAACAGGTCAGAAATAA…	STRG.31014.1	99.9							jcf7180000171244-True-Cluster.18_locus_226-1499	0.0971847	+	7.93542	0.163988	0.217069
PLVA	STRG.28614	STRG.28614.1	jcf7180000172488	18311	18855	18311-18855	AAGAAGATCATGGGAAAATAGAACGCGAACCTTTAAGCTCCTCTACCAAGCAGACCTGACAGGATCCCACCCGACTTGTTAGAACCTGTCGGGCTGGAAGGTCGCAACGGGGGGGTGGGAGTAAGAAGCGAGTCGGCGGCTGCGATCGCTGCAGCCTCGCGCTCAGCTTTCGCAGCTTTCCGCCTGGCTAGGCGGTCCTCTATTTCCTCATCAGTCATTTCAGAAAGGGGCTTATTTTCTTGGGCTATTTCGTTTGAGAGCTGCGCTTTGGCTAACTCCTGGATCGCTCGCTGGGTGTGCATGTGGGCTACCAACTTCTCACCCTCCACGGGATCGACGTGCTGCAGGATTGTGCCTAACTGGTGGGGGTTGGGTTTGAAAGGTAACTCAAAAATAGTG…	STRG.3582.1	98.72							jcf7180000172488-False-Cluster.13_locus_445-162	0.751747	-	204.953	4.23541	5.60637
PLVB	STRG.28669	STRG.28669.1	jcf7180000172626	74047	75032	74047-75032	ATTCATTCTTGACCCTTTCGTTTAGCGGCGCACCTCACAATGTTTTTTGCTGTGCCCTGCTTTGTACTGCTGCATGTATTTTTTCCCTTCATACTAACTAATTTCCGGTATATCCTAACATCCTTGCAGAGTTGTGTTTCATTGTTCTACAGGTCGCGTTCGTTTTTGCTATATGTGTGACGCCCCCAGCAACATTCGGGTATTGCTGGCGGCATTCTTGTAGGCCGGCTGACGGGCTGTGCCGCTGCCCGTCGTTTTGATGTTGTCGCAAGCATTCACTGACTGATATTTTGCAGGAATTTACTTTTGGTTTTCGAGCTTCTGTTTTGTATTCGTTCTGTTTCTCCTGTGGTGAGTCTATTTTTCGAGGGCGATGTCTGCACAGTTTGTGCAGCGTGG…	STRG.32385.1	99.39							jcf7180000172626-False-Cluster.18_locus_226-0	0.097069	-	8.42015	0.174005	0.230329
PLVB	STRG.28729	STRG.28729.1	jcf7180000172724	9471	10133	9471-10133	GAGGATGTTTTCATGTGTAGCCACGATTGTTTTGCTGCGCGTCTTGGTCTTTAGCCAAGTGCGTAGGGGTGTCAAAAAGATAAATTGGTTTCTTGGTTCCTAGTCCAATGGACTAGGACAAGTTGGTTCGAATCCGACTCACCCCGCTGAATTTATTATTTTCTTGTGGTTACTTGCTAACTTGTTTTGCTTTTGCACGCAGAAATGAAGCTGATCTTTAGTTCTTCTAGTCTTTGAGCTCTTCGAGCGATTCGAGCTCTTCGAATTCTTTCATTGGTATGGTTCTCTCATATTGTTTGCATGATCTGTCTTCAGTTTCCCTTCAACGCGTTTTGATCATACTTATTGAGACTCCTTGTGTGGGTTGGGTTTTTCAAACGCAGGTACATTGGAACGATT…	STRG.28729.1	100							jcf7180000172724-True-Cluster.13_locus_454-1	0.142269	+	5.23016	0.108083	0.143068
PLVB	STRG.29674	STRG.29674.1	jcf7180000174335	2194	2604	2194-2437,2546-2604	TTTAGTTCTTCTAGTCTTTGAGCTCTTCGAGCGATTCGAGCTCTTCGAATCTTTCATTGGTACATTGGAACGATTTCTTTTCTTTCTAGAGTAGAGCAGAGTAGAGTAGAGTAGAGTAGAGTAGAGAAGTTTGATCATCCTTGCTTGCACTTGTGATATGTTGACTTTTGTTTGTAGAGTAGATTAGGCTGATATTCGCAAGATCGCGCGTTTTGTTGAACTTTTCTTTTAGAGAATTGTGATCAACAACTCGCAAACATATTAGTGTTTAGAAAGCAATGTAAATATAGTTGAATGATGGAT	STRG.8137.1	94.06							jcf7180000174335-False-Cluster.13_locus_454-175	0.14393	-	31.2452	0.645692	0.854697
PLVB	STRG.29675	STRG.29675.1	jcf7180000174335	21450	21850	21450-21669,21778-21850	AAATGAAGTTGTTCTTTAGTTCTTCTAGTCTTTGAGCTCTTCGAGCGATTCGAGCTCTTCGAATCTTTCATTGGTACATTGGAACGATTTCTTTTCTTTCTAGAGTAGAGCAGAGTAGAGTAGAGTAGAGAAGTTTGATCATCCTTGCTTGCACTTGTGATATGTTGACTTTTGTTTGTAGAGTAGATTAGGCTGATATTCGCAAGATCGCGCGTTTTGTTGAACTTTTCTTTTAGAGAATTGTGATCAACAACTCGCAAACATATTAGTGTTTAGAAAGCAATGTAAATATA	STRG.29675.1	100							jcf7180000174335-False-Cluster.13_locus_454-176	0.143605	-	31.4256	0.649419	0.85963
PLVB	STRG.30767	STRG.30767.1	jcf7180000176419	2696	3217	2696-3217	CCCTTTCGTTTAGCGGCGCACCTCACAATGTTTTTTGCTGTGCCCTGCTTTGTACTGCTGCATGTATTTTTTCCCTTCATACTAACTAATTTCCGGTATATCCTAACATCCTTGCAGAGTTGTGTTTCATTGTTCTACAGGTCGCGTTCGTTTTTGCTATATGTGTGACGCCCCCAGCAACATTCGGGTATTGCTGGCGGCATTCTTGTAGGCCGGCTGACGGGCTGTGCCGCTGCCCGTCGTTTTGATGTTGTCACAAGCATTCACTGACTGATATTTTGCAGGAATTTACTTTTGGTTTTCGAGCTTCTGTTTTGTATTCGTTCTGTTTCTCCTGTGGTGAGTCTATTTTTCGAGGGCGATGTCTGCACAGTTTGTGCAGCGTGGGTTCGAGCCCCA…	STRG.32385.1	99.62							jcf7180000176419-False-Cluster.18_locus_226-0	0.067528	-	6.57235	0.13582	0.179783
PLVB	STRG.31014	STRG.31014.1	jcf7180000176798	69981	71010	69981-71010	GCAGGGAAATGTGCTCACGTTAGCACAGCATGCACTATTTTCTACTCTACTTTAATTACATAACTATGCTTATACATCTTAACAATAAATGTGCAGTGCATACTGTTATTAAGTCAGGTACAAACAAAACAAATCCTATAAAAGATTGACTTCTAAGTTCTAAAATCTAAAGGCTAAGCAGGTTGCTGGATACAGCAACATGCAATTCGCCAGCGATAAAGGTGAACCTGAATTACCTGCACACAGCGAATGCGAAAACGTCAGAACGAAGTGAAAAAATATTGCAATCATCACAAAAACACGCAGGCAAATACGCATCGGAAGCCAATAAGCAAAATAATTCAACACTCTTCACAATTTCCACACCGTAACATGCGTCTCGCCAACGAGCATGAGATA…	STRG.31014.1	100							jcf7180000176798-True-Cluster.18_locus_226-154	0.0974933	+	7.42845	0.153511	0.203201
PLVA	STRG.32337	STRG.32337.1	jcf7180000179414	6092	6528	6092-6167,6339-6528	ACGCCCACTTCGAATAGTGAGACTCAAGGTGGTTTGCTCGCCGGTTTTGCAGGTGTTTTTGGATCCAAGAACTAAGTAGAATGTCTAAACGCGCACATGTGGAGCCCAAGTGGCGCAAGTTTTAGTGTACGAAGTTTAACAATACGTGTATTTGCATTATTTAAGAACCTCGCTTGGTTTGAATTTGTGCTTGCCTTGCCTTGCTTGCCATGCATGCATGCCTTGTCATGTGCTAGCTAGATGGTGGTATAGGAGTTCTACGTGTG	STRG.18080.1	99.62							jcf7180000179414-False-Cluster.13_locus_313-105	0.107725	-	126.697	2.61823	3.46572
PLVB	STRG.32385	STRG.32385.1	jcf7180000179500	4994	5985	4994-5985	TCATTCTTGACCCTTTCGTTTAGCGGCGCACCTCACAATGTTTTTTGCTGTGCCCTGCTTTGTACTGCTGCATGTATTTTTTCCCTTCATACTAACTAATTTCCGGTATATCCTAACATCCTTGCAGAGTTGTGTTTCATTGTTCTACAGGTCGCGTTCGTTTTTGCTATATGTGTGACGCCCCCAGCAACATTCGGGTATTGCTGGCGGCATTCTTGTAGGCCGGCTGACGGGCTGTGCCGCTGCCCGTCGTTTTGATGTTGTCGCAAGCATTCACTGACTGATATTTTGCAGGAATTTACTTTTGGTTTTCGAGCTTCTGTTTTGTATTCGTTCTGTTTCTCCTGTGGTGAGTCTATTTTTCGAGGGCGATGTCTGCACAGTTTGTGCAGCGTGGGT…	STRG.32385.1	100							jcf7180000179500-False-Cluster.18_locus_226-0	0.097069	-	7.18836	0.14855	0.196634
PLVA	STRG.32499	STRG.32499.1	jcf7180000179706	16841	17159	16841-17159	ATCCAAGGTAATTCCCAAGAGCCACTCTGCCGCCCCAACGCCCCGCCGCCAAACCCACAATGCAGCGAAGTGAGAGTGTGAACATAACCCCAGAGCAGTACGAGCACAGAAAAAAAAAAAGCTAAACCTTTGTTACATACCCTTCAGGCTTATGTATTTCAGCAACAGACAGAACACCCCCCTCCCAAGTTTGTAGGAACGGGCGCACCAGGTTCGATCGAAACATGGGCGAAAGGTTACCCCTCGGCTGTTTTCACAACCACCGTCAGACTTGAATACTGCAACACTATTTTTGAGTTACCTTTCAAACCCAACCCCC	STRG.32499.1	100							jcf7180000179706-True-Cluster.13_locus_425-134	0.0626202	+	122.85	2.53874	3.3605
PLVA	STRG.32663	STRG.32663.1	jcf7180000180147	15465	15896	15465-15896	GTCTCCGATCTTGGACTGCAAGTCCAAGGTGCTGCTGGAAAGGCAGCTTTTTCCCCGCCGCCGCCAGCAGCTGCCGCACGGGCTGACTCCCCGCCGCCCCCTGTTCACATACACATGACCCCGCCGCAGTTTGGGAACACCGCCGGATCGGTGATCGCCGTGGCTGAACGTGAGAAAACGAAGATCGACGTTGACGCTGAGAATATGAGATCAGCCTACCTTTTGGAGCCCAGCAGGCTGACCGAGCAAGACGTGAGATACATGCTGTATTTTAGAGATCTTCTTGAAAATAAGTATGTAGTGATCGACAAAAACAGGATCTGTGTTGAGTATCCTTACTCTAGTGAGCCAGCAGCGATCCCTGACTTGTAATACACTTTTTCAATATTATTTTCTGCT…	STRG.13719.1	99.54							jcf7180000180147-True-Cluster.13_locus_676-365	0.986718	+	864.479	17.8647	23.6473
PLVB	STRG.32878	STRG.32878.1	jcf7180000180661	7779	8076	7779-8076	CCACTGCTATTAAGTTTTGATGTGTACTGCACTGTCATACGAAGCGGGAAACCCGGTCTGCACTCGGTCGGCCTAACCCCCTACTGAAGCCGACGGCAAGGGCTAAACAGATGTCTAAAACCGCAGGCTCTAGGCAGGATTAGTTTTGGAGCGGTAATAGTTCTTTAGACAGCAGGGGTCTAGGCAAACAGATCAGAACTTGCAAGCGGTGGTCTAAGGTGAAGTGGGATCCTGAGCAGTCCTCGGCAGTTCGGGTTCTCAGGATTATGGGTAAGCCGTCCCCCGCGGTCCCACGGGT	STRG.32878.1	100							jcf7180000180661-False-Cluster.13_locus_235-0	0.0597171	-	6.62751	0.136959	0.181292
PLVA	STRG.33581	STRG.33581.1	jcf7180000182596	60588	61220	60588-61220	AAACCCACAATGCAGCGAAGTGAGAGTGTGAACATAACCCCAGAGCAGTACGAGCACAGAAAAAAAAAGCTAAACCTTTGTTACATACCCTTCAGGCTTATGTATTTCAGCAACAGACAGAACACCCCCCTCCCAAGTTTGTAGGAACGGGCGCACCAGGTTCGATCGAAACATGGGCGAAAGGTTACCCCTCGGCTGTTTTCACAACCACCGTCAGACTTGAATACTGCAACACTATTTTTGAGTTACCTTTCAAACCCAACCCCCACCAGTTAGGCACAATCCTGCAGCACGTCGATCCCGTAGAGGGTGAGAAGCTTGTAGAGCATATGCACACCCAGCGAGCGATCCAGGAGTTAGCAAAAGCGCAGCTCTCAAACGAAATAGCCCAAGAAAATA…	STRG.13719.1	96.21							jcf7180000182596-True-Cluster.13_locus_445-77	0.155039	+	88.8059	1.8352	2.42924
PLVA	STRG.33604	STRG.33604.1	jcf7180000182647	49015	50465	49015-49313,49694-50465	GTAGAGGGTGAGAAGCTTGTAGAGCATATGCACACCCAGCGAGCGATCCAGGAGTTAGCCAAAGCGCAGCTCTCAAACGAAATAGCCCAAGAAAATAAGCCCCTTTCTGAAATGACTGATGAGGAAATAGAGGACCGCCTAGCCAGGCGGAAAGCTGCGAAAGCTGAGCGCGAGGCTGCAGCGATCGCAGCCGCAGACTCGCTTCTTACTCCCACCCCCCCGTTGCGACCTTCCAGCCCGACAGGTTCTAACAAGTCGGGTGGGATCCTGTCAGGTCTGCTTGGTAGAGGAGCTTAAAGATCACCATGCCCCCAAAACGACCCCGAACAGAAGAACCGGACTGGCTGCCATGGGCTCTCGACACCGACAAGAAGGAGAGCTCTGAAAGCCACTTTCACC…	STRG.13719.1	94.3							jcf7180000182647-True-Cluster.13_locus_676-280	1	+	795.043	16.4298	21.748
PLVA	STRG.33605	STRG.33605.1	jcf7180000182647	49817	50413	49817-50413	GCCCATGGCAACACTGCTGAGCTCAAGCAGTTTGTGAGTGAGGGACCATGGTGTTCTGAGTGGTGGATCTGGCGGCGGATCGGCGGTATTGTTACTTATTTCAAAGAACGCGAGGATAACCTTAGGAAAGAGTTGAGCGCGGAACTCTCCAAGCTTAAAAAAACGGTAACCGATCTTGGACTGCAAGTCCAAGGTGCTGCTGGAAAGGCAGCTTTTTCCCCGCCGCCGCCAGCAGCTGCCGCACGGGCTGACTCCCCGCCGCCCCCTGTTCACATACACATGACCCCGCCGCAGTTTGGGAACACCGCCGGATCGGTGATCGCCGTGGCTGAACGTGAGAAAACGAAGATCGACGTTGACGCTGAGAATATGAGATCAGCCTACCTTTTGGAGCCCAGC…	STRG.13719.1	100							jcf7180000182647-True-Cluster.13_locus_676-280	1	+	1266.17	26.1658	34.6355
PLVA	STRG.33686	STRG.33686.1	jcf7180000182922	22156	23252	22156-22385,22557-23252	CCCTCTGCTGTATATTGTAAAAAATGACCGATTTAAAACGTAAAGAGTCTCGTTGCACCCCTCAAGAGTACAAGGAAAGACGTGTTGCGGCACAAAAAAACATCCACCAACTGCAAGCTTACGAGGAGATAGTGCAAAGCGCTCACCCCTTGCCGAAAGATGAGGGAAAGGGTGTGGTAGGAGTCACTGAGACATATGTCAAAGGTTTTTCCGAGATTAAGTGGAGAATTCTACTTGAAGCTGAGTATCAAGGCGATCGTGCTTTGTTTGAGCACAAAGAGCCTAGTGCTCACGAGATCGCGTGTTTCATGGCGAGCGGGAAACTTTCAAGCGAAGTGAACTCGTTTCTTATTCGATCTCGCGCTATGTCCCTATCGGGGAATGTAGCAATTCTTGCTG…	STRG.18080.1	100							jcf7180000182922-True-Cluster.13_locus_313-134	1	+	183.713	3.79649	5.02537
PLVB	STRG.3401	STRG.3401.1	jcf7180000142391	40499	42219	40499-42219	GTACCAAAATAATAGCATATCAGCCACTTGGGCTCTCGGATGTTCGGATGTTCACGGCTACACTCAGATGTTAACTACCAGACTCGAATTACGGCTGGGTTTTTCGTTTCTTGGCTGGAGGGGACGAGAGAAGCAGGCTGCGTGCCTCGAGCTGCACAATTCCGTCCTTTAAGAGCTCACGGAAATAAGTCAAGTGCTGAGCATCTTCTTGCGTCAAAGTCTGACCCTGGATAAGCACCGCCTCAGTTTTAAGCCTATCTATCTCACTGCTCTCAATGACAACTTGCTTGCAAGTGACGAATGAAGGGGCCACCGGCTTGTGGGGCTCGGATGCGAAGACGTTCCACTCCTCGTGTGCCTGTTCTAATTCCTTTGCCTGCTTGGCTACATCTGCTTGAA…	STRG.3401.1	100							jcf7180000142391-True-Cluster.13_locus_590-476	1	+	416.324	8.60347	11.3883
PLVB	STRG.3402	STRG.3402.1	jcf7180000142391	40499	42219	40499-41191,41400-42219	TGCTAAAACACTGCCGGCGTTTTCAAGGTGCGAGCCAACTTTTCGACCCTGCCTGTTGACTGTCCAGCTGTTTGATATCTATTCTATTTACCTACTTCTATCATGACTTCTTTGGCTATTGATGATGATACCTATGAGGAGAGACAAGAAGAGGCTGAAAAGCATCCTGCCTTAGTCGCAAAGGAAAAAGCTATTCTCTTGACTGAGTTGAAACGCCCGAATCTTGATTCTATTCAGCAGCGAGTTCAAAATTTTACGACTTGGCACAGGTCTGAACTGATATCTACTGCTGAGCACGCTGTGATTCTCGTGACCTCCTTCCAAGGACGAGAACACAAGCTATTGATTGAGGAGCCAAGCCTCCCTAATATCGTCCAGTTACTATTTGACATACCTGAT…	STRG.3402.1	100							jcf7180000142391-True-Cluster.13_locus_590-476	1	+	49.4197	1.02127	1.35185
PLVB	STRG.34170	STRG.34170.1	jcf7180000184218	35103	36080	35103-36080	ATTCATTCTTGACCCTTTCGTTTAGCGGCGCACCTCACAATGTTTTTTGCTGTGCCCTGCTTTGTACTGCTGCATGTATTTTTTCCCTTCATACTAACTAATTTCCGGTATATCCTAACATCCTTGCAGAGTTGTGTTTCATTGTTCTACAGGTCGCGTTCGTTTTTGCTATATGTGTGACGCCCCCAGCAACATTCGGGTATTGCTGGCGGCATTCTTGTAGGCCGGCTGACGGGCTGTGCCGCTGCCCGTCGTTTTGATGTTGTCGCAAGCATTCACTGACTGATATTTTGCAGGAATTTACTTTTGGTTTTCGAGCTTCTGTTTTGTATTCGTTCTGTTTCTCCTGTGGTGAGTCTATTTTTCGAGGGCGATGTCTGCACAGTTTGTGCAGCGTGG…	STRG.32385.1	99.59							jcf7180000184218-False-Cluster.18_locus_226-0	0.097339	-	9.09361	0.187922	0.248751
PLVB	STRG.34542	STRG.34542.1	jcf7180000184339	25451	27399	25451-27399	CCACAATTTTTGTGTACGAATACAGTTCGTTTCCAGCACGATATATCTTGTTTTAGGCAGTCTTAACAGGCAATTGTGATAGAATTATTCTTAGACCAACTGGGAACGTAAGTGTTGGTCGCATCCGAAATTCGCGTGAAGTTGCTGGAAAGAAAGAGCGAATCCTACGTAGCCACAGCTCAGTTTACGGGGACATTATGTTCCTGATATAACGCTTCCTACTTTTGGCAATTTCTGAAGGCCATTCTGGTCAAACTTTTCTTTAAACGCCAGGAGAAGTTTTCTGCTTTTCATCCGAAGTCTTCGTTCAGTCGTTTGCAGGACATGGGGCGTACATATTTGGCAATTTTGTTTCTATTCGTTGGAAGTGCAGTACTTTCTGCGGCGGATGAGCAGCAG…	STRG.34542.1	100	MSKWYIGLPHLCIYARSDEEGNRQYHWDECQPYEWEEFQEDGHKITLHSFHQEKECRRKVQKKLIETEKKLEALEQEMAQLRQFQAEFMQWTNTFRTASETQPMPTQREPLPEPEPQASSESSTENRVVPSDDLCWKPLKTVILFV	complete	PF09766.12	; FmiP_Thoc5 ; Fms-interacting protein/Thoc5	91.04		jcf7180000184339-True-Cluster.18_locus_318-360	0.778104	+	1184.39	24.4757	32.3983
PLVB	STRG.35028	STRG.35028.1	jcf7180000184515	25705	26160	25705-26160	CTTGCTTTCCTTCAAGCAGATGTAGCCAAGCAGGCAAAGGAATTAGAACAGGCACACGAGGAGTGGAACGTCTTCGCATCCGAGCCCCACAAGCCGGCAGCCCCTTCATCCGTCACTTGCAAGCAAGTTGTCATTGAGAGTAGTGAGATAGATAGGCTTAAAACTGAGGCGGTGCTTATCCAGGGTCAGACTTTGACGCAAGAAGATGCTCAGCACTTGACTTATTTCCGTGAGCTCCTAAAGGACGGAATTGTGCAGCTCGAGGCACGCAGCCTGCTTCTCTCGTCCCCTCCAGCCAAGAAACGAAAAACCCAGCCGTAATTTGAGTCTGGTAGTTAACATCTGAGTGTAGCCGTGAACATCCGAACATCCGAGAGCCCAAGTGGCTGATATGCTATT…	STRG.35028.1	100							jcf7180000184515-False-Cluster.8_locus_4-238	1	-	32.3789	0.669119	0.885707
PLVB	STRG.35343	STRG.35343.1	jcf7180000184643	77249	77694	77249-77322,77430-77694	AAATGAAGCTGATCTTTAGTTCTTCTAGTCTTTGAGCTCTTCGAGCGATTCGAGCTCTTCGAATTCTTTCATTGGTACATTGGAACGATTTCTTTTCTTTCTAGAGTAGAGTAGAGTAGAGTAGAGTAGAGTAGAGTAGAGTAGAATAGTTTGATTATCCCGCAGACTTGTTGTACTAGTGATATGTTGACTTTTGTTTGCAGAGTAGAGTAGGCTGTTTTTCGCAAGATCGCGCGTTTTGTTGAACTTTTCTTTTAGAGAATTGTGATCAACAACTCGCAAACATATTAGGGCTTAGAAAGCAGTGTAAATATAGTTGAATGATGGATACTACGTTCT	STRG.8137.1	96.17							jcf7180000184643-True-Cluster.13_locus_454-548	0.14245	+	16.7248	0.345622	0.457497
PLVB	STRG.35698	STRG.35698.1	jcf7180000184786	18810	19049	18810-19049	TTGCCTAGACCCCTGCTGTCTAAAGAACTATTACCGCTCCAAAACTAATCCTGCCTAGAGCCTGCGGTTTTAGACATCTGTTTAGCCCTTGCCGTCGGCTTCAGTAGGGGGTTAGGCCGACCGAGTGCAGACCGGGTTTCCCGCTTCGTATGACAGTGCAGTACACATCAAAACTTAATAGCGGTGGCGGGTGGAAAGGGAAAGGCTCCCTTTAAAATCCAGCCCACACCAGTTAAATGG	STRG.35698.1	100							jcf7180000184786-True-Cluster.13_locus_235-0	0.0597531	+	6.11499	0.126368	0.167272
PLVA	STRG.3582	STRG.3582.1	jcf7180000142542	136478	137438	136478-137438	CGGTGTCGAGAGCCCATGCAAGCCACTCCGGTTCTTCTGTGCGCTGACGTTTTGGGGGCATGGTGATCTGCCAGGCAAAAACACTTACAAAGTTAGATCAAGAAGTAAAAAGAGCACAGGCTTAAAAAGAAAGGTATACTTACCTGCGATCCCCCAAGAACGAACCTCCGGATATCTCTGCGCCCCGTTCCGGAGCTAACAGAGCCCGACCAAGGCGGCAGTCCCCCCGCACACAAGTCGCATAAAACCCGAAGGCTGCAGTCTGTGTGTTAAAAGGGGGGACCACTGTGCTTTCTATTCGGGGGGATCGTTCTTCTCCTGCGGGGTTAGTAAAAAGAAAGAACATACAGGTTAAAAACAGGCAGATCAAGTAAAAACAAGGCAGAACAGGTATAGGCA…	STRG.3582.1	100							jcf7180000142542-False-Cluster.3_locus_61-101	1	-	81.3282	1.68067	2.22469
PLVA	STRG.3583	STRG.3583.1	jcf7180000142542	136478	137438	136478-136544,136925-137438	CCCTTCAGGCTTATGTATTTAAGCAACAGACAGAACACCCCCCTCCCAAGTTTGTAGGAACGGGCGCACCAGGTTCGATCGAAACATGGGCGAAAGGTTACCCCTCGGCTGTTTTCACAACCACCGTCAGACTTGAATACTGCAACACTATTTTTGAGTTACCTTTCAAACCCAACCCCCACCAGTTAGGCACAATCCTGCAGCACGTCGATCCCGTGGAGGGTGAGAAGTTGGTAGCCCACATGCATACTCAGCGAGCGATCCAGGAGTTAGCCAAAGCGCAGCTCTCAAACGAAATAGCCCAAGAAAATAAGCCCCTTTCTGAAATGACTGATGAGGAAATAGAGGAACGACTTGCTAGGCGGAAAGCTGCGAAAGCTGAGCGCGAGGCTGCAGCGA…	STRG.13719.1	97.07							jcf7180000142542-False-Cluster.3_locus_61-101	1	-	41.6535	0.860783	1.13941
PLVA	STRG.36142	STRG.36142.1	jcf7180000184954	33524	34070	33524-34070	CAACATGGAGCGGTCTGCGCCCATGGCAACACTGCTGAGCTCAAGCAGTTTGTGAGTGAGGGACCATGGTGTTCTGAGTGGTGGATCTGGCGGCGGATCGGCGGTATTGTTACTTATTTCAAAGAACGCGAGGATAACCTTAGGAAAGAGTTGAGCGCGGAACTCTCCAAGCTTAAAAAAACGGTAACCGATCTTGGACTGCAAGTCCAAGGTGCTGCTGGAAAGGCAGCTTTTTCCCCGCCGCCGCCAGCAGCTGCCGCACGGGCTGACTCCCCGCCGCCCCCTGTTCACATACACATGACCCCGCCGCAGTTTGGGAACACCGCCGGATCGGTGATCGCCGTGGCTGAACGTGAGAAAACGAAGATCGACGTTGACGCTGAGAATATGAGATCAGCC…	STRG.13719.1	99.45							jcf7180000184954-True-Cluster.3_locus_61-68	0.309444	+	1986.64	41.0545	54.3434
PLVB	STRG.38189	STRG.38189.1	jcf7180000185956	26593	27573	26593-27573	CCCTTTCGTTTAGCGGCGCACCTCACAATGTTTTTTGCTGTGCCCTGCTTTGTACTGCTGCATGTATTTTTTCCCTTCATACTAACTAATTTCCGGTATATCCTAACATCCTTGCAGAGTTGTGTTTCATTGTTCTACAGGTCGCGTTCGTTTTTGCTATATGTGTGACGCCCCCAGCAACATTCGGGTATTGCTGGCGGCATTCTTGTAGGCCGGCTGACGGGCTGTGCCGCTGCCCGTCGTTTTGATGTTGTCGCAAGCATTCACTGACTGATATTTTGCAGGAATTTACTTTTGGTTTTCGAGCTTCTGTTTTGTATTCGTTCTGTTTCTCCTGTGGTGAGTCTATTTTTCGAGGGCGATGTCTGCACAGTTTGTGCAGCGTGGGTTCGAGCCCCA…	STRG.32385.1	99.69							jcf7180000185956-False-Cluster.18_locus_226-0	0.0971847	-	10.348	0.213843	0.283063
PLVB	STRG.38220	STRG.38220.1	jcf7180000185973	29540	29968	29540-29968	TGGCACATACATACATACATATATCCTACTATTCTATACTGAAAAGGCAGCCATAAGCTGCGAATGTTGTACAAATGTAAATATACTGTGACGGCATGACGCCGTAACTACCGTCGCTACTGCACCATTGCAAGTGTTGATGCGAAAAGTGCATGCATAATTGAACCTACTTTGAAGTCTTCTTTGCTTTGGAGCGGGTAGTTGGGGACTTCTTCTCGCCGTGGTATGCAATACCTACCAACTTCTCCTTCTCCTTCTGGGTACGCTGTTTCGGCTCCGGCTCTGTTTTCGCCGTCGATGCGACATGCGGGACTTCTTCCGCACGCACCGGGCTCGTGACGGGCTGCCCCTCATAGCCCTTGTAACCCTCGTAATTGTATTCGTACTCCTCGGGGTCAC…	STRG.38220.1	100							jcf7180000185973-True-Cluster.13_locus_316-441	0.0762719	+	11.006	0.227442	0.301062
PLVB	STRG.39003	STRG.39003.1	jcf7180000186348	20742	21445	20742-21445	TGGGATCCCAGAGTAGGAAGCTAAACATGTTTAAACGTATATCTTGAAACTTACTTAAAAGTGTTCTAATCAAAATTTGCTACCTATCCAAGTTACTGCACAACATTTATCACCTAGCTACGAAACAACACAACCAGCAAATTCCGCAGCGTGGCTGCTTCCACTGACTCCGCATGCGTTGCCCGTTCCGACGACATTTGCGATTGCGTTACGCAGCAGACCAAGTTAGTACAAACAGGCATCACAGAACCAACCATACTGACGATAAAATGCACAACAGCGACATTGCGCAACAAATTACATGTCAGCAAACTTACTTGGGTGTGTCCTCTAGTGTGGCGACGGTTATGTCCTCACTGCTGCCGCCCCATGCGCGCTGCGACCGAAACCACTGCGTTG…	STRG.39003.1	100							jcf7180000186348-False-Cluster.13_locus_216-2	0.0863712	-	64.6817	1.33667	1.76933
PLVB	STRG.6389	STRG.6389.1	jcf7180000144975	8743	9640	8743-9640	ATCCTATAAAAGATTGACTTCTAAGTTCTAAAATCTAAAGGCTAAGCAGGTTGCTGGATACAGCAACATGCAATTCGCCAGCGATAAAGGTGAACCTGAATTACCTGCACACAGCGAATGCGAAAACGTCAGAACGAAGTGAAAAAATATTGCAATCATCACAAAAACACGCAGGCAAATACGCATCGGAAGCCAATAAGCAAAATAATTCAACACTCTTCACAATTTCCACACCGTAACATGCGTCTCGCCAACGAGCATGAGATATTTGAAATACCTGCACACGGTAATCGCAAACAGGTCAGAAATAAAATGAATAACAAAACCAAACGTACACGCAACGACCAACAGCACACATGCGAAACAGGCGTTCAGGAATGCGAAACAGGCGTTCAGGAA…	STRG.31014.1	100							jcf7180000144975-True-Cluster.18_locus_226-0	0.0971462	+	7.20552	0.148904	0.197103
PLVB	STRG.6731	STRG.6731.1	jcf7180000145451	29	956	29-956	TTATTAAGTCAGGTACAAACAAAACAAATCCTATAAAAGATTGACTTCTAAGTTCTAAAATCTAAAGGCTAAGCAGGTTGCTGGATACAGCAACATGCAATTCGCCAGCGATAAAGGTGAACCTGAATTACCTGCACACAGCGAATGCGAAAACGTCAGAACGAAGTGAAAAAATATTGCAATCATCACAAAAACACGCAGGCAAATACGCATTGGAAGCCAATAAGCAAAATAATTCAACACTCTTCACAATTTCCACACCGTAACATGCGTCTCGCCAACGAGCATGAGATATTTGAAATACCTGCACACGGTAATCTCAAACAGGTCAGAAATAAAATGAATAACAAAACCAAACGTACACGCAACGACCAACAGCACACATGCGAAACAGGCGTT…	STRG.6731.1	100							jcf7180000145451-True-Cluster.18_locus_226-0	0.0839182	+	6.70591	0.13858	0.183436
PLVB	STRG.7104	STRG.7104.1	jcf7180000145755	11395	11639	11395-11639	TGGGATCCCAGAGTAGGAAGCTAAACATGTTTAAACGTATATCTTGAAACTTACTTAAAAGTGTTCTAATCAAAATTTGCTACCTGTCCAAGTTACTGCACAACATTTATCACCTAGCTACGAAACAACACAACCAGCAAATTCCGCAGCGTGGCTGCTTCCACTGACTCCGCATGCGTTGCCCGTTCCGACGACATCTGCGATTGCGTTACGCAGCAGACCAAGTTAGTACAAACAGGCATCAC	STRG.39003.1	99.18							jcf7180000145755-False-Cluster.13_locus_216-1	0.0863712	-	228.016	4.71203	6.23727
PLVB	STRG.8023	STRG.8023.1	jcf7180000146690	1687	2590	1687-2590	CTTTCGTTTAGCGGCGCACCTCACAATGTTTTTTGCTGTGCCCTGCTTTGTACTGCTGCATGTATTTTTTCCCTTCATACTAACTAATTTCCGGTATATCCTAACATCCTTTCAGAGTTGTGTTTCATTGTTCTACAGGTCGCGTTCGTTTTTGCTATATGTGTGACGCCCCCAGCAACATTCGGGTATTGCTGGCGGCATTCTTGTAGGCCGGCTGACGGGCTGTGCCGCTGCCCGTCGTTTTGATGTTGTCGCAAGCATTCACTGACTGATATTTTGCAGGAATTTACTTTTGGTTTTCGAGCTTCTGTTTTGTATTCGTTCTGTTTCTCCTGTGGTGAGTCTATTTTTCGAGGGCGATGTCTGCACAGTTTGTGCAGCGTGGGTTCGAGCCCCACC…	STRG.32385.1	99.45							jcf7180000146690-False-Cluster.18_locus_226-0	0.0972233	-	10.5988	0.219028	0.289925
PLVB	STRG.8137	STRG.8137.1	jcf7180000146785	23906	24607	23906-24248,24356-24607	CCTTGTTTCAAGTGCGTACTCGCTCTCGCTCATGTATTTTTTATTTCTACCGTAACTTTATGCTTGCGAGGATGTTTTCATGTGTAGCCACGATTGTTTTGCTGCGCGTCTTGGTCTTTAGCCAAGTGCGTAGGGGTGTCAAAAAGATAAATTGGTTTCTTGGTTCCTAGTCCAATGGACTAGGACAAGTTGGTTCGAATCCGACTCACCCCGCTGAATTTATTATTTTCTTGTGGTTACTTGCTAACTTGTTTTGCTTTTGCACGCAGAAATGAAGCTGATCTTTAGTTCTTCTAGTCTTTGAGCTCTTCGAGCGATTCGAGCTCTTCGAATTCTTTCATTGGTACATTGGAACGATTTCTTTTCTTTCTAGAGTAGAGTAGAGTAGAGTAGAGTAGA…	STRG.8137.1	100							jcf7180000146785-True-Cluster.13_locus_454-1	0.142594	+	9.43513	0.19498	0.258093
PLVB	STRG.9667	STRG.9667.1	jcf7180000148213	28191	29283	28191-28387,28596-29283	GGCTCAAGTTGTTCCTGGAGTCCCTGCTACTGCACCTCCTAACTTAATCGACATAGTAGGTCCTAATCCGCCCACTAGTGAGCCAGCCGCCTTACAGAACGTGGGGGAGAAACGTTCGCAGCCTGAGGCGAGAAGTTCTCTCGCTGAGACTCTTGGAAGTTTGTTGGGCTCGTCGAAAGCACCTCGCAAGTTTTAAGGTATGGGCGACGAAGGCGAATCTAAGACGTGGCGTGACTTGGAAGGCCACTTGTGGTGGCACGTCGATGACTTGAATAAGAAAATAAAAAGTTCCAAGGGTCAGATTCGCACTGAAATTAAGAAGTTTGTTTTGGACCAGCTTGAGCCTATTAAGACTATGTTTGATTCGCACGTGGAAAGTGCACACGCTGACCCGCCAGC…	STRG.3402.1	99.77							jcf7180000148213-False-Cluster.13_locus_590-107	0.146336	-	861.642	17.8061	23.5697
